# Supplementary material for: POLE Deficiency Exacerbates Diesel Engine Exhaust‐Induced Genomic Instability and Malignant Transformation of Bronchial Epithelial Cells
Source: Adv Sci (Weinh). 2025 Jun 29;12(36):e15943. doi: 10.1002/advs.202415943 (PMC12463065; doi:10.1002/advs.202415943)
Supplement: Supplementary file 2 — Supplemental DateFile 1 [file ADVS-12-e15943-s002.xlsx]

## Sheet: somatic.all
Supplementary Data 1. Somatic mutations identified by WGS
Chromosome	Start	End	Ref	Alt	Gene	Func.refGene
chr1	3114247	3114247	-	GCACACGCACGC	PRDM16	intronic
chr1	4485164	4485164	C	G	LINC01777;LINC01646	intergenic
chr1	4791216	4791216	C	T	AJAP1	UTR3
chr1	6351057	6351057	G	A	ACOT7	intronic
chr1	6375925	6375925	G	A	ACOT7	intronic
chr1	7703929	7703929	C	T	CAMTA1	intronic
chr1	7782268	7782268	A	C	VAMP3	downstream
chr1	8887333	8887333	C	A	ENO1-AS1;CA6	intergenic
chr1	12068221	12068221	C	T	TNFRSF8	intronic
chr1	12068223	12068223	G	T	TNFRSF8	intronic
chr1	13379975	13379975	A	-	PRAMEF19;PRAMEF17	intergenic
chr1	13585362	13585362	C	A	PDPN	intronic
chr1	15797070	15797072	TTT	-	FBLIM1;UQCRHL	intergenic
chr1	19546767	19546767	C	A	CAPZB;LOC105378614	intergenic
chr1	20668011	20668012	AA	-	KIF17	intronic
chr1	21703641	21703641	G	A	USP48	intronic
chr1	21975036	21975036	T	C	HSPG2;CELA3B	intergenic
chr1	21975129	21975129	G	A	HSPG2;CELA3B	intergenic
chr1	27890551	27890551	G	T	RPA2	downstream
chr1	28779684	28779684	A	-	YTHDF2;OPRD1	intergenic
chr1	28779686	28779686	T	-	YTHDF2;OPRD1	intergenic
chr1	30025835	30025835	T	C	LINC01648	ncRNA_intronic
chr1	30877574	30877574	A	C	SDC3	intronic
chr1	31834979	31834979	G	A	SPOCD1;PTP4A2	intergenic
chr1	32599719	32599730	AAATAAATAAAT	-	ZBTB8A	intronic
chr1	33081246	33081246	C	T	AZIN2	UTR5
chr1	33624720	33624720	G	T	CSMD2	intronic
chr1	33793182	33793182	G	A	CSMD2	intronic
chr1	33935719	33935719	G	T	CSMD2	intronic
chr1	35901862	35901862	C	T	AGO1	intronic
chr1	37030657	37030657	G	C	GRIK3	intronic
chr1	37281705	37281705	A	-	MIR4255;LINC01137	intergenic
chr1	37421086	37421086	T	C	MIR4255;LINC01137	intergenic
chr1	37616981	37616981	G	A	RSPO1	intronic
chr1	37934298	37934298	T	C	INPP5B	intronic
chr1	38489345	38489345	G	A	LINC01685;RRAGC	intergenic
chr1	38976917	38976917	G	T	RHBDL2;AKIRIN1	intergenic
chr1	39821442	39821442	-	A	LOC101929536;TRIT1	intergenic
chr1	40940303	40940303	T	G	CITED4;CTPS1	intergenic
chr1	44408519	44408519	T	A	RNF220	intronic
chr1	44613487	44613487	G	A	RNF220	intronic
chr1	44613490	44613490	C	A	RNF220	intronic
chr1	46833675	46833675	G	T	CYP4B1;CYP4Z2P	intergenic
chr1	46877839	46877839	C	G	CYP4Z2P	ncRNA_intronic
chr1	47758036	47758036	C	T	FOXD2;TRABD2B	intergenic
chr1	48518422	48518422	T	C	SPATA6;AGBL4	intergenic
chr1	48679556	48679556	G	T	AGBL4	intronic
chr1	48992458	48992458	C	A	AGBL4	intronic
chr1	49311728	49311728	G	C	AGBL4	intronic
chr1	49605193	49605193	G	A	AGBL4	intronic
chr1	49750730	49750730	G	T	AGBL4	intronic
chr1	49929864	49929864	A	T	AGBL4	intronic
chr1	50271912	50271912	C	T	ELAVL4;DMRTA2	intergenic
chr1	50274503	50274503	G	A	ELAVL4;DMRTA2	intergenic
chr1	51144445	51144445	T	G	C1orf185	intronic
chr1	51662743	51662744	TT	-	OSBPL9	intronic
chr1	51888181	51888182	TT	-	NRDC;RAB3B	intergenic
chr1	52605786	52605786	C	-	GPX7	intronic
chr1	53076165	53076165	C	A	PODN	intronic
chr1	53157992	53157992	C	T	SLC1A7;CPT2	intergenic
chr1	54100885	54100885	A	G	TCEANC2	UTR3
chr1	55026360	55026361	CA	TG	BSND;PCSK9	intergenic
chr1	55326187	55326188	AA	-	MIR4422HG;LINC01753	intergenic
chr1	55824254	55824254	-	A	MIR4422HG;LINC01753	intergenic
chr1	57080236	57080236	C	A	DAB1	intronic
chr1	57199995	57199995	C	T	DAB1	intronic
chr1	59087502	59087502	T	G	LINC01358	ncRNA_intronic
chr1	59812250	59812250	T	G	LOC101926944;HOOK1	intergenic
chr1	60485519	60485519	G	T	C1orf87;LINC01748	intergenic
chr1	60486040	60486040	G	T	C1orf87;LINC01748	intergenic
chr1	61659186	61659186	C	T	MGC34796;TM2D1	intergenic
chr1	61717444	61717444	A	C	TM2D1	intronic
chr1	63219840	63219840	G	-	LINC00466	ncRNA_intronic
chr1	63853018	63853018	G	T	ROR1	intronic
chr1	63941508	63941508	G	A	ROR1	intronic
chr1	68626180	68626180	G	T	DEPDC1-AS1;LINC01707	intergenic
chr1	68836251	68836251	G	T	DEPDC1-AS1;LINC01707	intergenic
chr1	68869294	68869294	C	G	DEPDC1-AS1;LINC01707	intergenic
chr1	69291909	69291909	C	T	LINC01707;LINC01758	intergenic
chr1	69481667	69481667	C	G	LINC01758;LRRC7	intergenic
chr1	69925553	69925553	C	A	LRRC7	intronic
chr1	70532208	70532208	A	G	CTH;LINC01788	intergenic
chr1	70986028	70986028	C	T	PTGER3	intronic
chr1	71962439	71962439	G	A	NEGR1	intronic
chr1	73292997	73292997	C	A	NEGR1;LINC01360	intergenic
chr1	74041038	74041038	T	G	LRRIQ3	intronic
chr1	74440067	74440067	G	T	FPGT-TNNI3K;TNNI3K	intronic
chr1	74688437	74688437	G	A	ERICH3;CRYZ	intergenic
chr1	75044304	75044304	A	T	TYW3;LHX8	intergenic
chr1	75054377	75054377	G	T	TYW3;LHX8	intergenic
chr1	75828248	75828248	G	T	MSH4	intronic
chr1	76632134	76632134	G	T	ST6GALNAC3	UTR3
chr1	77359280	77359280	G	T	AK5	intronic
chr1	78234878	78234878	A	C	MGC27382	ncRNA_intronic
chr1	78243698	78243698	T	-	MGC27382	ncRNA_intronic
chr1	78893470	78893470	A	G	ADGRL4	intronic
chr1	79622596	79622596	G	A	ADGRL4;LINC01781	intergenic
chr1	80174527	80174527	G	T	ADGRL4;LINC01781	intergenic
chr1	80680144	80680144	A	T	LINC01781;ADGRL2	intergenic
chr1	80863187	80863187	C	T	LINC01781;ADGRL2	intergenic
chr1	81158517	81158517	A	G	LINC01781;ADGRL2	intergenic
chr1	81506378	81506378	C	T	ADGRL2	intronic
chr1	81849323	81849323	A	C	ADGRL2	intronic
chr1	81907685	81907685	T	G	ADGRL2	intronic
chr1	82467562	82467562	G	C	ADGRL2;LINC01362	intergenic
chr1	83287878	83287878	C	A	LINC01362;LINC01712	intergenic
chr1	83965411	83965411	C	T	TTLL7	intronic
chr1	84077871	84077871	T	G	PRKACB	upstream
chr1	84602932	84602932	C	A	LINC01461	ncRNA_intronic
chr1	84861936	84861936	C	T	LPAR3	intronic
chr1	86620215	86620215	T	C	CLCA4-AS1	ncRNA_intronic
chr1	87271637	87271637	G	A	LINC02801;LMO4	intergenic
chr1	87411656	87411656	G	T	LINC01364;PKN2-AS1	intergenic
chr1	92089162	92089162	G	C	BTBD8	intronic
chr1	92089198	92089198	G	A	BTBD8	intronic
chr1	92717952	92717952	G	T	EVI5	intronic
chr1	94213934	94213934	C	T	ARHGAP29	intronic
chr1	95376078	95376078	A	T	LINC01650;LINC01761	intergenic
chr1	95905059	95905059	T	C	LINC02607;LINC02790	intergenic
chr1	96434359	96434359	G	C	LINC01787;PTBP2	intergenic
chr1	96618466	96618466	C	-	LINC01787;PTBP2	intergenic
chr1	96858924	96858924	T	C	PTBP2;DPYD	intergenic
chr1	98277189	98277189	A	T	LINC01776;SNX7	intergenic
chr1	98289068	98289068	G	T	LINC01776;SNX7	intergenic
chr1	99055348	99055349	AG	TC	LOC100129620	ncRNA_intronic
chr1	99322803	99322803	C	A	PLPPR4;LINC01708	intergenic
chr1	101867477	101867477	G	T	OLFM3	intronic
chr1	101881201	101881201	T	C	DNAJA1P5	ncRNA_intronic
chr1	102227361	102227361	G	A	OLFM3;COL11A1	intergenic
chr1	102626173	102626173	C	G	OLFM3;COL11A1	intergenic
chr1	103011951	103011951	A	C	COL11A1	intronic
chr1	103856291	103856291	G	T	AMY1C;LOC100129138	intergenic
chr1	104208224	104208224	C	A	LOC100129138;LINC01676	intergenic
chr1	104274919	104274919	C	A	LOC100129138;LINC01676	intergenic
chr1	104303219	104303219	G	T	LOC100129138;LINC01676	intergenic
chr1	104308356	104308356	G	A	LOC100129138;LINC01676	intergenic
chr1	104533151	104533151	C	A	LOC100129138;LINC01676	intergenic
chr1	105312332	105312332	C	A	LOC100129138;LINC01676	intergenic
chr1	105354311	105354311	C	T	LOC100129138;LINC01676	intergenic
chr1	105570433	105570433	C	A	LOC100129138;LINC01676	intergenic
chr1	105970103	105970103	T	C	LINC01677	ncRNA_intronic
chr1	106053479	106053479	T	G	LINC01677;LINC01661	intergenic
chr1	106551346	106551346	A	T	LINC01677;LINC01661	intergenic
chr1	107000878	107000878	T	C	LINC01661;PRMT6	intergenic
chr1	107000882	107000882	T	-	LINC01661;PRMT6	intergenic
chr1	107080667	107080667	T	G	PRMT6;NTNG1	intergenic
chr1	107099650	107099650	-	A	PRMT6;NTNG1	intergenic
chr1	107476095	107476095	C	T	NTNG1	intronic
chr1	107750790	107750790	A	T	VAV3	intronic
chr1	107822653	107822656	AAAA	-	VAV3	intronic
chr1	110658394	110658394	G	T	KCNA2;KCNA3	intergenic
chr1	110861032	110861032	C	A	KCNA3;CD53	intergenic
chr1	111026772	111026772	G	C	LRIF1;DRAM2	intergenic
chr1	114212688	114212688	C	A	SYT6;TRIM33	intergenic
chr1	114933784	114933784	G	C	SYCP1	intronic
chr1	115345982	115345982	C	A	NGF-AS1	ncRNA_intronic
chr1	116364291	116364291	T	G	MAB21L3;ATP1A1	intergenic
chr1	116867805	116867805	C	A	CD2;PTGFRN	intergenic
chr1	117045826	117045826	G	A	LOC101929099	ncRNA_intronic
chr1	118736663	118736663	-	A	SPAG17;TBX15	intergenic
chr1	120220223	120220223	C	A	SEC22B;NBPF8	intergenic
chr1	121746307	121746307	T	C	EMBP1;NONE	intergenic
chr1	124797775	124797775	G	A	NONE;NONE	intergenic
chr1	124873914	124873914	C	A	NONE;NONE	intergenic
chr1	124921818	124921818	A	T	NONE;NONE	intergenic
chr1	124954069	124954069	C	T	NONE;NONE	intergenic
chr1	125063362	125063362	G	A	NONE;NONE	intergenic
chr1	125126352	125126352	C	A	NONE;NONE	intergenic
chr1	143628544	143628544	A	G	LSP1P5;RNVU1-17	intergenic
chr1	143824419	143824419	C	T	LINC02591;H2BP2	intergenic
chr1	143923092	143923092	A	G	H3-2;FAM72C	intergenic
chr1	144002787	144002787	A	G	SRGAP2D	ncRNA_intronic
chr1	144102668	144102675	TGGCTGGC	-	SRGAP2D;LSP1P5	intergenic
chr1	146949942	146949942	G	A	NBPF12	intronic
chr1	147570631	147570631	-	TTTC	BCL9	intronic
chr1	147572367	147572367	G	T	BCL9	intronic
chr1	147586710	147586710	G	A	BCL9	intronic
chr1	147727514	147727514	A	G	ACP6;GJA5	intergenic
chr1	148320671	148320671	C	T	LOC101927468;MIR5087	intergenic
chr1	149427065	149427065	G	T	NOTCH2NLC	intronic
chr1	149634622	149634622	C	T	LINC00869	ncRNA_intronic
chr1	149634695	149634695	C	T	LINC00869	ncRNA_intronic
chr1	151420400	151420400	T	A	POGZ	intronic
chr1	151525827	151525827	C	A	CGN	intronic
chr1	151737543	151737543	G	C	RIIAD1;MRPL9	intergenic
chr1	152979857	152979857	T	A	SPRR4;SPRR1A	intergenic
chr1	154466896	154466896	A	C	IL6R	UTR3
chr1	155446710	155446710	C	A	ASH1L	intronic
chr1	156349066	156349066	C	G	TSACC;RHBG	intergenic
chr1	158124638	158124638	G	T	KIRREL1;LINC01704	intergenic
chr1	158290540	158290540	A	G	CD1C	intronic
chr1	158323529	158323529	C	A	CD1C;CD1B	intergenic
chr1	158441223	158441223	A	T	OR10K2;OR10K1	intergenic
chr1	158726326	158726326	C	G	OR6K3;OR6K6	intergenic
chr1	158737004	158737004	G	T	OR6K3;OR6K6	intergenic
chr1	158748806	158748806	T	C	OR6K3;OR6K6	intergenic
chr1	159209599	159209599	T	C	ACKR1;FCER1A	intergenic
chr1	160192833	160192837	TTGGC	-	CASQ1	exonic
chr1	160988420	160988420	G	T	ITLN2;F11R	intergenic
chr1	161459983	161459983	A	C	SDHC;FCGR2A	intergenic
chr1	161553853	161553853	G	A	FCGR3A;FCGR2C	intergenic
chr1	162912172	162912172	A	-	CCDC190;RGS4	intergenic
chr1	163169314	163169314	A	G	RGS5-AS1	ncRNA_intronic
chr1	163307408	163307408	C	T	RGS5	intronic
chr1	163475526	163475526	A	G	LOC100422212;PBX1	intergenic
chr1	163608011	163608011	C	G	LOC100422212;PBX1	intergenic
chr1	165086063	165086064	CA	TG	PBX1;LMX1A	intergenic
chr1	166342339	166342339	A	C	FAM78B;LINC01675	intergenic
chr1	167817860	167817860	A	G	ADCY10	intronic
chr1	168930034	168930034	C	A	LINC00970	ncRNA_intronic
chr1	169365810	169365810	G	T	NME7	intronic
chr1	170137567	170137567	T	C	KIFAP3;METTL11B	intergenic
chr1	170530471	170530471	G	C	GORAB-AS1	ncRNA_intronic
chr1	170820743	170820743	G	C	PRRX1;MROH9	intergenic
chr1	171624610	171624610	G	A	MYOCOS	intronic
chr1	172064284	172064284	G	A	DNM3	intronic
chr1	173182187	173182187	C	G	TNFSF18;TNFSF4	intergenic
chr1	173361222	173361235	GAGTGGATCTACAA	-	LOC100506023	ncRNA_intronic
chr1	175340707	175340707	C	A	TNR	intronic
chr1	175670908	175670908	G	T	TNR	intronic
chr1	176344999	176344999	G	T	COP1;PAPPA2	intergenic
chr1	176347238	176347238	A	G	COP1;PAPPA2	intergenic
chr1	176769779	176769779	T	A	PAPPA2	exonic
chr1	176962525	176962525	A	G	ASTN1	intronic
chr1	177183982	177183982	G	A	BRINP2	intronic
chr1	177504672	177504672	A	G	LINC01645;LINC01741	intergenic
chr1	177523523	177523523	A	T	LINC01645;LINC01741	intergenic
chr1	178730615	178730615	T	C	RALGPS2	intronic
chr1	178810453	178810453	G	C	RALGPS2	intronic
chr1	179539253	179539253	G	T	AXDND1	intronic
chr1	180376730	180376730	A	C	ACBD6	intronic
chr1	182375166	182375166	T	A	LINC01344;GLUL	intergenic
chr1	182653382	182653383	TT	-	RGS8	intronic
chr1	182734065	182734065	C	T	LINC01688;NPL	intergenic
chr1	183617105	183617105	A	T	NCF2;ARPC5	intergenic
chr1	185524326	185524326	C	T	GS1-279B7.1;LINC01350	intergenic
chr1	185592271	185592271	C	T	LINC01350	ncRNA_intronic
chr1	185887966	185887967	CC	TG	HMCN1	intronic
chr1	186450548	186450548	G	C	PDC-AS1	ncRNA_intronic
chr1	187728967	187728967	T	C	LINC01037;NONE	intergenic
chr1	187988235	187988235	G	C	LINC01037;NONE	intergenic
chr1	188052682	188052682	G	T	LINC01037;BRINP3	intergenic
chr1	188168097	188168097	A	T	LINC01037;BRINP3	intergenic
chr1	188201656	188201656	C	G	LINC01037;BRINP3	intergenic
chr1	188238257	188238257	G	C	LINC01037;BRINP3	intergenic
chr1	188356347	188356347	C	G	LINC01037;BRINP3	intergenic
chr1	188634032	188634032	C	G	LINC01037;BRINP3	intergenic
chr1	188904847	188904847	C	T	LINC01037;BRINP3	intergenic
chr1	188907148	188907148	C	T	LINC01037;BRINP3	intergenic
chr1	188937012	188937012	C	A	LINC01037;BRINP3	intergenic
chr1	189126993	189126993	C	T	LINC01037;BRINP3	intergenic
chr1	189406415	189406415	G	C	LINC01037;BRINP3	intergenic
chr1	189524286	189524286	A	G	NONE;BRINP3	intergenic
chr1	189554070	189554070	C	T	NONE;BRINP3	intergenic
chr1	189563337	189563337	A	G	NONE;BRINP3	intergenic
chr1	189831582	189831582	G	A	NONE;BRINP3	intergenic
chr1	190316337	190316337	C	G	BRINP3	intronic
chr1	190919695	190919695	T	C	LINC01720;LINC01680	intergenic
chr1	190986493	190986493	C	A	LINC01720;LINC01680	intergenic
chr1	191035952	191035952	G	T	LINC01720;LINC01680	intergenic
chr1	191322130	191322130	G	C	LINC01680;RGS18	intergenic
chr1	191490958	191490958	C	A	LINC01680;RGS18	intergenic
chr1	191543237	191543237	A	T	LINC01680;RGS18	intergenic
chr1	191609769	191609769	T	C	LINC01680;RGS18	intergenic
chr1	191629695	191629695	T	A	LINC01680;RGS18	intergenic
chr1	191630378	191630378	C	G	LINC01680;RGS18	intergenic
chr1	192682416	192682416	C	G	RGS13;MIR4426	intergenic
chr1	192950354	192950354	C	T	RGS2-AS1;UCHL5	intergenic
chr1	193514428	193514428	A	T	LINC01031;NONE	intergenic
chr1	194009534	194009534	G	C	LINC01031;LINC01724	intergenic
chr1	194062641	194062641	A	G	LINC01031;LINC01724	intergenic
chr1	194298475	194298475	A	C	LINC01031;LINC01724	intergenic
chr1	194309736	194309736	T	G	LINC01031;LINC01724	intergenic
chr1	194813624	194813625	GG	TT	LINC01031;LINC01724	intergenic
chr1	197268549	197268549	A	T	CRB1	intronic
chr1	197938839	197938839	G	A	LHX9;NEK7	intergenic
chr1	198302354	198302355	TT	-	NEK7	intronic
chr1	198954274	198954274	G	C	MIR181A1HG;LINC01222	intergenic
chr1	199138969	199138969	T	C	LINC01221;LINC02789	intergenic
chr1	199356149	199356149	G	T	LINC02789	ncRNA_intronic
chr1	201822571	201822571	A	C	IPO9-AS1	ncRNA_intronic
chr1	201822591	201822591	C	A	IPO9-AS1	ncRNA_intronic
chr1	202192533	202192533	G	T	PTPRVP;LGR6	intergenic
chr1	202992152	202992152	G	T	MGAT4FP	ncRNA_intronic
chr1	204700363	204700363	C	G	LRRN2;NFASC	intergenic
chr1	205460998	205460998	T	-	LEMD1-DT	ncRNA_intronic
chr1	206019778	206019778	G	T	CTSE	intronic
chr1	206059911	206059911	T	A	RHEX	intronic
chr1	206079332	206079332	G	C	RHEX	intronic
chr1	209117159	209117159	A	T	LINC01774;LINC01696	intergenic
chr1	209977034	209977034	-	T	SYT14	intronic
chr1	210714040	210714040	A	G	KCNH1	intronic
chr1	210989759	210989759	C	A	KCNH1	intronic
chr1	211205027	211205027	T	A	KCNH1;RCOR3	intergenic
chr1	213133134	213133134	C	A	RPS6KC1	intronic
chr1	213707231	213707231	G	T	RPS6KC1;PROX1-AS1	intergenic
chr1	213844105	213844105	T	A	PROX1-AS1	ncRNA_intronic
chr1	214242051	214242051	G	C	PROX1;SMYD2	intergenic
chr1	215437388	215437388	C	A	KCNK2;KCTD3	intergenic
chr1	215456201	215456201	T	C	KCNK2;KCTD3	intergenic
chr1	215789047	215789047	G	T	USH2A	intronic
chr1	215951505	215951505	T	C	USH2A	intronic
chr1	216497663	216497663	C	A	USH2A;ESRRG	intergenic
chr1	217143666	217143666	C	G	ESRRG;GPATCH2	intergenic
chr1	217297912	217297913	GG	TT	ESRRG;GPATCH2	intergenic
chr1	217557188	217557188	C	-	GPATCH2	intronic
chr1	217700679	217700679	C	T	SPATA17	intronic
chr1	217926794	217926794	G	C	LINC00210;LINC01653	intergenic
chr1	217985130	217985130	C	T	LINC00210;LINC01653	intergenic
chr1	218053113	218053113	T	A	LINC01653	ncRNA_intronic
chr1	218896482	218896482	G	T	MIR548F3	ncRNA_intronic
chr1	219384864	219384864	G	T	LYPLAL1;LYPLAL1-AS1	intergenic
chr1	221916527	221916527	G	C	LINC02257	ncRNA_intronic
chr1	222118663	222118663	C	T	LINC02474;HHIPL2	intergenic
chr1	222231340	222231341	AA	CC	LINC02474;HHIPL2	intergenic
chr1	224509419	224509419	C	T	CNIH3	intronic
chr1	226297952	226297952	T	A	LIN9	intronic
chr1	226636965	226636965	G	C	ITPKB	intronic
chr1	226711435	226711444	GAGAGAGAGT	-	ITPKB	intronic
chr1	229423075	229423075	G	T	CCSAP;ACTA1	intergenic
chr1	229423077	229423079	AAA	TT	CCSAP;ACTA1	intergenic
chr1	231102183	231102183	C	-	FAM89A;TRIM67	intergenic
chr1	231462827	231462827	G	T	EGLN1;SNRPD2P2	intergenic
chr1	231884001	231884001	C	T	TSNAX-DISC1	ncRNA_intronic
chr1	232283141	232283141	T	C	TSNAX-DISC1;SIPA1L2	intergenic
chr1	232963227	232963227	A	C	NTPCR	intronic
chr1	236353602	236353602	C	G	ERO1B;EDARADD	intergenic
chr1	237244433	237244433	A	G	RYR2	intronic
chr1	237386821	237386821	G	T	RYR2	intronic
chr1	237545329	237545329	C	G	RYR2	intronic
chr1	238168240	238168240	C	A	LOC100130331;LINC01139	intergenic
chr1	238233426	238233426	C	A	LOC100130331;LINC01139	intergenic
chr1	238354643	238354643	G	C	LOC100130331;LINC01139	intergenic
chr1	238563071	238563071	C	A	LINC01139;CHRM3	intergenic
chr1	238691870	238691870	G	A	LINC01139;CHRM3	intergenic
chr1	239012078	239012078	C	A	LINC01139;CHRM3	intergenic
chr1	239169740	239169740	C	A	LINC01139;CHRM3	intergenic
chr1	239197530	239197530	C	T	LINC01139;CHRM3	intergenic
chr1	239484036	239484036	T	G	CHRM3	intronic
chr1	239612966	239612966	T	C	CHRM3	intronic
chr1	239659132	239659132	T	G	CHRM3	intronic
chr1	239720492	239720492	G	T	CHRM3	intronic
chr1	239959494	239959505	AAGAAAGAAAGC	-	CHRM3;RPS7P5	intergenic
chr1	240006483	240006483	A	C	CHRM3;RPS7P5	intergenic
chr1	240056448	240056448	A	T	RPS7P5;FMN2	intergenic
chr1	240994006	240994006	G	A	RGS7	intronic
chr1	241101941	241101941	C	A	RGS7	UTR5
chr1	241629981	241629981	T	C	CHML;OPN3	UTR3
chr1	242138755	242138755	A	C	PLD5	intronic
chr1	242574499	242574500	TC	CT	PLD5;LINC01347	intergenic
chr1	243904408	243904408	C	A	AKT3;LINC02774	intergenic
chr1	244963623	244963623	A	G	HNRNPU;LOC101928068	intergenic
chr1	245164625	245164625	T	C	KIF26B	intronic
chr1	247989850	247989850	C	T	OR2L13	intronic
chr1	248023169	248023169	G	T	OR2L13	intronic
chr1	248652225	248652226	CT	TG	OR2T27;OR14I1	intergenic
chr2	94590	94593	AAAA	CCCC	FAM110C;SH3YL1	intergenic
chr2	2149274	2149274	C	G	MYT1L	intronic
chr2	2635483	2635483	C	A	MYT1L;LINC01250	intergenic
chr2	3329376	3329376	G	A	EIPR1	intronic
chr2	3778142	3778142	G	T	DCDC2C	intronic
chr2	3952628	3952629	CA	AC	DCDC2C;LINC01304	intergenic
chr2	4147549	4147549	T	G	LOC105373394;LINC01249	intergenic
chr2	4235312	4235312	T	C	LOC105373394;LINC01249	intergenic
chr2	4464750	4464750	C	A	LOC105373394;LINC01249	intergenic
chr2	4654632	4654632	C	T	LINC01249	ncRNA_intronic
chr2	4753608	4753608	T	G	LINC01249;LINC01248	intergenic
chr2	5301047	5301047	C	T	LINC01249;LINC01248	intergenic
chr2	5526892	5526892	G	C	LINC01249;LINC01248	intergenic
chr2	6305477	6305477	C	A	LOC400940;LINC01247	intergenic
chr2	7045390	7045390	G	T	RNF144A	intronic
chr2	7053955	7053955	G	C	RNF144A	intronic
chr2	7389421	7389421	C	G	LOC101929452;LOC100506274	intergenic
chr2	7418307	7418307	C	A	LOC101929452;LOC100506274	intergenic
chr2	7490542	7490542	T	G	LOC100506274;LOC101929551	intergenic
chr2	7491352	7491352	G	T	LOC100506274;LOC101929551	intergenic
chr2	7626688	7626688	C	A	LOC100506274;LOC101929551	intergenic
chr2	7693318	7693318	C	A	LOC100506274;LOC101929551	intergenic
chr2	7824982	7824982	C	A	LOC100506274;LOC101929551	intergenic
chr2	8128417	8128417	C	A	LINC00299	ncRNA_intronic
chr2	8221804	8221804	G	C	LINC00299	ncRNA_intronic
chr2	8274088	8274088	A	C	LINC00299	ncRNA_intronic
chr2	10110515	10110517	AAA	-	CYS1;RRM2	intergenic
chr2	11271863	11271863	-	A	ROCK2	intronic
chr2	11355869	11355869	G	A	ROCK2;LINC00570	intergenic
chr2	12491505	12491505	G	T	MIR3681HG	ncRNA_intronic
chr2	13124066	13124066	C	G	LOC100506474;LINC00276	intergenic
chr2	13138991	13138991	A	T	LOC100506474;LINC00276	intergenic
chr2	13231136	13231136	C	A	LOC100506474;LINC00276	intergenic
chr2	13690198	13690199	GC	TT	LOC100506474;LINC00276	intergenic
chr2	13990600	13990600	A	G	LOC100506474;LINC00276	intergenic
chr2	14001352	14001352	G	C	LOC100506474;LINC00276	intergenic
chr2	14369335	14369335	G	T	LINC00276	ncRNA_intronic
chr2	14423432	14423432	A	-	LINC00276;LRATD1	intergenic
chr2	15028366	15028366	G	T	LRATD1;NBAS	intergenic
chr2	15756502	15756502	C	A	LINC01804;MYCNUT	intergenic
chr2	15908899	15908899	C	A	LINC01804;MYCNUT	intergenic
chr2	16303699	16303699	T	C	GACAT3;CYRIA	intergenic
chr2	16346055	16346055	A	G	GACAT3;CYRIA	intergenic
chr2	16517997	16517997	C	T	GACAT3;CYRIA	intergenic
chr2	17903447	17903447	C	T	KCNS3	intronic
chr2	19722027	19722027	G	T	OSR1;LINC00954	intergenic
chr2	20090261	20090261	G	T	LAPTM4A;SDC1	intergenic
chr2	21909740	21909740	C	T	LINC01822;LINC01884	intergenic
chr2	21995953	21995953	T	C	LINC01822;LINC01884	intergenic
chr2	22732418	22732418	A	-	LINC01884;KLHL29	intergenic
chr2	23658259	23658259	C	A	KLHL29	intronic
chr2	24219763	24219763	T	G	ITSN2	intronic
chr2	25608713	25608713	G	A	DTNB	intronic
chr2	26956857	26956857	-	TTC	DPYSL5;MAPRE3	intergenic
chr2	28057469	28057473	ATGGG	-	BABAM2	intronic
chr2	30771928	30771928	G	C	CAPN13	intronic
chr2	30905544	30905544	A	T	CAPN13;GALNT14	intergenic
chr2	31149192	31149192	C	A	GALNT14;CAPN14	intergenic
chr2	31436330	31436330	C	G	XDH;SRD5A2	intergenic
chr2	31543039	31543039	T	C	SRD5A2	intronic
chr2	31803525	31803525	C	T	LINC01946	ncRNA_intronic
chr2	32084684	32084684	G	C	SPAST	intronic
chr2	33430008	33430008	C	T	MIR4430;RASGRP3	intergenic
chr2	33688755	33688755	G	T	FAM98A;LINC01317	intergenic
chr2	34129606	34129606	T	C	LINC01317	ncRNA_intronic
chr2	34493834	34493834	C	T	LINC01317;LINC01320	intergenic
chr2	35695160	35695160	A	C	MIR548AD;CRIM1-DT	intergenic
chr2	35740156	35740156	G	T	MIR548AD;CRIM1-DT	intergenic
chr2	35810947	35810947	A	G	MIR548AD;CRIM1-DT	intergenic
chr2	36852756	36852756	C	T	STRN	intronic
chr2	37840302	37840302	T	G	LINC00211	ncRNA_intronic
chr2	40955627	40955627	A	T	SLC8A1;LINC01913	intergenic
chr2	41090987	41090987	A	-	SLC8A1;LINC01913	intergenic
chr2	41395391	41395391	G	A	SLC8A1;LINC01913	intergenic
chr2	43177470	43177470	C	T	LINC02580;ZFP36L2	intergenic
chr2	43403359	43403359	A	C	THADA	intronic
chr2	44241986	44241986	G	A	PPM1B;SLC3A1	intergenic
chr2	44688959	44688959	G	T	CAMKMT	intronic
chr2	47347052	47347052	C	T	EPCAM-DT;EPCAM	intergenic
chr2	47492286	47492286	G	T	MSH2;KCNK12	intergenic
chr2	48063227	48063227	C	G	FBXO11;FOXN2	intergenic
chr2	48581162	48581162	C	T	STON1;STON1-GTF2A1L	exonic
chr2	49146997	49146997	C	A	FSHR	intronic
chr2	49241678	49241678	A	T	FSHR;NRXN1	intergenic
chr2	49789188	49789188	C	A	FSHR;NRXN1	intergenic
chr2	50160568	50160568	A	C	NRXN1	intronic
chr2	50218939	50218939	A	T	NRXN1	intronic
chr2	50331600	50331600	G	T	NRXN1	intronic
chr2	50443117	50443117	G	T	NRXN1	intronic
chr2	50589132	50589132	G	T	NRXN1	intronic
chr2	50672118	50672118	T	C	NRXN1	intronic
chr2	51238653	51238653	G	A	LOC730100	ncRNA_intronic
chr2	51437136	51437136	G	A	LOC730100	ncRNA_intronic
chr2	51620800	51620800	G	T	LOC730100	ncRNA_intronic
chr2	51643152	51643152	C	A	LOC730100	ncRNA_intronic
chr2	51664737	51664737	G	T	LOC730100	ncRNA_intronic
chr2	51868433	51868433	C	G	LOC730100	ncRNA_intronic
chr2	51956423	51956423	A	G	LOC730100	ncRNA_intronic
chr2	52198742	52198742	C	T	LOC730100	ncRNA_intronic
chr2	52431594	52431594	C	A	LOC730100;MIR4431	intergenic
chr2	52502357	52502357	G	T	LOC730100;MIR4431	intergenic
chr2	52865925	52865925	C	G	MIR4431;ASB3	intergenic
chr2	53315501	53315501	G	A	MIR4431;ASB3	intergenic
chr2	56350270	56350271	CA	TG	CCDC85A	intronic
chr2	56399134	56399134	T	C	CCDC85A;VRK2	intergenic
chr2	56857816	56857816	G	T	CCDC85A;VRK2	intergenic
chr2	57550973	57550973	C	T	CCDC85A;VRK2	intergenic
chr2	57843539	57843539	C	A	CCDC85A;VRK2	intergenic
chr2	58203449	58203449	C	T	FANCL	intronic
chr2	58946419	58946419	A	G	LINC01122	ncRNA_intronic
chr2	59175272	59175272	C	A	LINC01122;LINC01793	intergenic
chr2	59272395	59272395	A	G	LINC01793	ncRNA_intronic
chr2	59462230	59462230	C	T	LINC01793;MIR4432HG	intergenic
chr2	59570151	59570151	G	T	LINC01793;MIR4432HG	intergenic
chr2	59600560	59600560	G	T	LINC01793;MIR4432HG	intergenic
chr2	59786261	59786261	A	T	LINC01793;MIR4432HG	intergenic
chr2	60016769	60016769	G	C	LINC01793;MIR4432HG	intergenic
chr2	60300054	60300054	A	T	LINC01793;MIR4432HG	intergenic
chr2	63039202	63039202	C	T	EHBP1	intronic
chr2	63124600	63124600	T	A	WDPCP	intronic
chr2	63297008	63297008	G	T	WDPCP	intronic
chr2	64757299	64757299	C	A	SERTAD2;LINC01800	intergenic
chr2	65511656	65511656	C	G	SPRED2;MIR4778	intergenic
chr2	65806554	65806554	C	A	SPRED2;MIR4778	intergenic
chr2	67086680	67086680	T	C	LINC01828	ncRNA_intronic
chr2	67524768	67524768	A	C	ETAA1;LINC01812	intergenic
chr2	67803051	67803051	G	C	LINC01812	ncRNA_intronic
chr2	68010985	68010985	A	G	LINC01812;C1D	intergenic
chr2	68774987	68774987	C	A	ARHGAP25	UTR5
chr2	70002937	70002937	A	G	PCBP1-AS1	ncRNA_intronic
chr2	71491040	71491040	C	T	DYSF	intronic
chr2	72019720	72019720	G	C	DYSF;CYP26B1	intergenic
chr2	74254117	74254117	C	G	SLC4A5	intronic
chr2	74255514	74255514	C	G	SLC4A5	intronic
chr2	74491548	74491548	G	A	TTC31	exonic
chr2	75705762	75705762	T	G	GCFC2	intronic
chr2	76168928	76168928	C	A	GCFC2;LRRTM4	intergenic
chr2	76531563	76531563	T	A	GCFC2;LRRTM4	intergenic
chr2	76608137	76608137	C	A	GCFC2;LRRTM4	intergenic
chr2	76634070	76634070	C	T	GCFC2;LRRTM4	intergenic
chr2	76837757	76837757	-	A	LRRTM4	intronic
chr2	76888250	76888250	A	C	LRRTM4	intronic
chr2	77089671	77089671	C	T	LRRTM4	intronic
chr2	77194911	77194911	A	-	LRRTM4	intronic
chr2	77495433	77495433	G	T	LRRTM4	intronic
chr2	77512839	77512839	G	T	LRRTM4	intronic
chr2	77608758	77608758	G	C	LRRTM4;LOC101927967	intergenic
chr2	77740037	77740037	G	C	LRRTM4;LOC101927967	intergenic
chr2	78064348	78064348	C	G	LOC101927967	ncRNA_intronic
chr2	78584446	78584446	C	T	LOC105374820;REG3G	intergenic
chr2	79098368	79098368	G	T	REG1B;REG1A	intergenic
chr2	79162242	79162242	G	T	REG3A;CTNNA2-AS1	intergenic
chr2	79172164	79172164	G	A	REG3A;CTNNA2-AS1	intergenic
chr2	79221966	79221966	G	T	REG3A;CTNNA2-AS1	intergenic
chr2	79248513	79248513	C	T	REG3A;CTNNA2-AS1	intergenic
chr2	79574052	79574052	C	A	CTNNA2	intronic
chr2	79928534	79928534	T	C	CTNNA2	intronic
chr2	79940402	79940402	A	G	CTNNA2	intronic
chr2	80759552	80759552	G	A	CTNNA2;LINC01815	intergenic
chr2	80809493	80809494	CA	AC	CTNNA2;LINC01815	intergenic
chr2	81226728	81226728	C	A	CTNNA2;LINC01815	intergenic
chr2	81278196	81278196	G	T	CTNNA2;LINC01815	intergenic
chr2	81383755	81383755	C	T	CTNNA2;LINC01815	intergenic
chr2	81482384	81482384	G	T	LINC01815;DHFRP3	intergenic
chr2	81683483	81683483	-	A	LINC01815;DHFRP3	intergenic
chr2	81876933	81876933	A	G	LINC01815;DHFRP3	intergenic
chr2	81940681	81940681	C	G	LINC01815;DHFRP3	intergenic
chr2	82036137	82036137	G	A	LINC01815;DHFRP3	intergenic
chr2	83408342	83408342	A	T	DHFRP3;LINC01809	intergenic
chr2	83447403	83447403	T	C	DHFRP3;LINC01809	intergenic
chr2	83792259	83792259	A	T	LINC01809;FUNDC2P2	intergenic
chr2	83997125	83997127	TCT	-	LINC01809;FUNDC2P2	intergenic
chr2	85509552	85509552	G	-	SH2D6;PARTICL	intergenic
chr2	86313300	86313300	C	T	REEP1	intronic
chr2	86359152	86359152	G	A	REEP1;KDM3A	intergenic
chr2	86546093	86546093	G	A	CHMP3;RNF103-CHMP3	intronic
chr2	87170871	87170871	T	C	ANAPC1P2;MIR4771-1	intergenic
chr2	87287803	87287803	G	T	MIR4771-1;CYTOR	intergenic
chr2	87301137	87301137	G	A	MIR4771-1;CYTOR	intergenic
chr2	87361984	87361984	G	T	MIR4771-1;CYTOR	intergenic
chr2	87857655	87857655	G	A	RGPD1	intronic
chr2	88416514	88416514	G	A	THNSL2;FOXI3	intergenic
chr2	88552832	88552832	G	A	LOC101928371	ncRNA_intronic
chr2	88765754	88765754	A	G	ANKRD36BP2	upstream
chr2	89763371	89763371	G	T	LOC101927050;LSP1P4	intergenic
chr2	89999505	89999505	G	T	LOC101927050;LSP1P4	intergenic
chr2	91526341	91526341	T	G	LOC101927050;LSP1P4	intergenic
chr2	92392689	92392689	T	A	ACTR3BP2;BMS1P14	intergenic
chr2	92636603	92636603	C	T	ACTR3BP2;BMS1P14	intergenic
chr2	92638020	92638020	C	A	ACTR3BP2;BMS1P14	intergenic
chr2	92836614	92836614	C	A	ACTR3BP2;BMS1P14	intergenic
chr2	93030570	93030570	A	T	ACTR3BP2;BMS1P14	intergenic
chr2	93215443	93215443	T	C	ACTR3BP2;BMS1P14	intergenic
chr2	93405388	93405388	A	T	ACTR3BP2;BMS1P14	intergenic
chr2	93575572	93575572	C	G	ACTR3BP2;BMS1P14	intergenic
chr2	93700897	93700897	C	G	ACTR3BP2;BMS1P14	intergenic
chr2	93809992	93809992	A	C	ACTR3BP2;BMS1P14	intergenic
chr2	93900604	93900604	G	T	ACTR3BP2;BMS1P14	intergenic
chr2	94046877	94046877	G	A	NONE;BMS1P14	intergenic
chr2	94087213	94087213	A	T	NONE;BMS1P14	intergenic
chr2	94165034	94165034	C	T	NONE;BMS1P14	intergenic
chr2	94834407	94834407	C	G	ANKRD20A8P	ncRNA_intronic
chr2	95713340	95713340	G	A	TRIM43;LINC00342	intergenic
chr2	98035526	98035526	G	C	TMEM131;VWA3B	intergenic
chr2	99026664	99026664	C	G	TSGA10	intronic
chr2	99472369	99472369	G	C	REV1	intronic
chr2	100539087	100539087	C	A	NMS;PDCL3	intergenic
chr2	101117577	101117577	T	A	TBC1D8	intronic
chr2	102724350	102724353	AACC	-	MFSD9	intronic
chr2	103236873	103236873	G	A	LINC01935;LOC100287010	intergenic
chr2	103421518	103421518	C	T	LINC01935;LOC100287010	intergenic
chr2	104070091	104070091	G	C	LINC01935;LOC100287010	intergenic
chr2	104372384	104372384	C	G	LINC01935;LOC100287010	intergenic
chr2	104759593	104759593	C	A	LINC01114;PANTR1	intergenic
chr2	104856532	104856533	CC	AA	POU3F3	exonic
chr2	104971847	104971847	C	A	MRPS9-AS2	ncRNA_intronic
chr2	105535966	105535966	G	-	FHL2;LOC285000	intergenic
chr2	105830716	105830716	-	G	NCK2	intronic
chr2	106240629	106240629	C	G	UXS1;ANAPC1P6	intergenic
chr2	107211456	107211456	A	C	MIR548AU	ncRNA_intronic
chr2	107410350	107410350	C	A	MIR548AU;LINC01886	intergenic
chr2	108516729	108516729	G	C	GCC2-AS1	ncRNA_intronic
chr2	108888723	108888723	A	G	CCDC138;EDAR	intergenic
chr2	108902208	108902209	AA	-	EDAR	intronic
chr2	110049227	110049227	G	A	LINC01123;MIR4267	intergenic
chr2	112108163	112108164	AA	CC	TMEM87B	intronic
chr2	112630410	112630410	T	C	CHCHD5;FLJ42351	intergenic
chr2	113256126	113256126	G	T	PAX8-AS1	ncRNA_intronic
chr2	113441078	113441078	G	C	CBWD2	intronic
chr2	114447730	114447730	G	C	DPP10	intronic
chr2	114653718	114653718	C	T	DPP10	intronic
chr2	114715931	114715931	C	T	DPP10	intronic
chr2	114830216	114830216	G	T	DPP10-AS3	ncRNA_intronic
chr2	115100165	115100165	C	A	DPP10	intronic
chr2	115457323	115457323	C	A	DPP10	intronic
chr2	115667063	115667063	C	A	DPP10	intronic
chr2	115866908	115866908	C	G	DPP10;DDX18	intergenic
chr2	116334561	116334561	A	G	DPP10;DDX18	intergenic
chr2	116388796	116388796	G	C	DPP10;DDX18	intergenic
chr2	116575297	116575297	T	A	DPP10;DDX18	intergenic
chr2	116625437	116625437	G	-	DPP10;DDX18	intergenic
chr2	116726710	116726710	C	A	DPP10;DDX18	intergenic
chr2	116871918	116871918	C	T	DPP10;DDX18	intergenic
chr2	117111846	117111846	T	A	DPP10;DDX18	intergenic
chr2	117214764	117214764	G	T	DPP10;DDX18	intergenic
chr2	117220525	117220525	C	A	DPP10;DDX18	intergenic
chr2	117269816	117269816	C	A	DPP10;DDX18	intergenic
chr2	117333756	117333756	G	C	DPP10;DDX18	intergenic
chr2	119126689	119126689	C	T	MARCO;C1QL2	intergenic
chr2	119386431	119386431	T	-	DBI;TMEM37	intergenic
chr2	119648729	119648729	G	T	CFAP221	intronic
chr2	119761615	119761615	G	T	PTPN4	intronic
chr2	120342688	120342688	C	T	RALB;INHBB	intergenic
chr2	121190836	121190836	-	A	GLI2;TFCP2L1	intergenic
chr2	121845188	121845188	A	G	TSN;LINC01826	intergenic
chr2	122262853	122262853	C	A	TSN;LINC01826	intergenic
chr2	122368002	122368002	G	T	TSN;LINC01826	intergenic
chr2	122568616	122568616	C	-	TSN;LINC01826	intergenic
chr2	122568626	122568626	C	A	TSN;LINC01826	intergenic
chr2	122646623	122646623	T	A	TSN;LINC01826	intergenic
chr2	122745356	122745356	C	A	TSN;LINC01826	intergenic
chr2	123072752	123072752	G	-	LINC01826	ncRNA_intronic
chr2	123590381	123590381	C	A	LINC01826;LOC107985820	intergenic
chr2	123606310	123606310	A	G	LINC01826;LOC107985820	intergenic
chr2	123678498	123678498	T	A	LINC01826;LOC107985820	intergenic
chr2	124005299	124005299	G	A	LINC01826;LOC107985820	intergenic
chr2	124241028	124241028	C	G	CNTNAP5	intronic
chr2	124241230	124241230	G	T	CNTNAP5	intronic
chr2	124544438	124544438	C	A	CNTNAP5	intronic
chr2	124602904	124602904	C	T	CNTNAP5	intronic
chr2	124634257	124634257	C	T	CNTNAP5	intronic
chr2	124685309	124685309	G	T	CNTNAP5	intronic
chr2	124866653	124866653	C	T	CNTNAP5	intronic
chr2	124944333	124944333	C	A	CNTNAP5;LINC01941	intergenic
chr2	125040630	125040630	C	A	CNTNAP5;LINC01941	intergenic
chr2	125350067	125350067	A	G	CNTNAP5;LINC01941	intergenic
chr2	125754821	125754821	C	A	CNTNAP5;LINC01941	intergenic
chr2	125842366	125842366	A	T	CNTNAP5;LINC01941	intergenic
chr2	126473226	126473226	A	T	LINC01941;GYPC	intergenic
chr2	126487239	126487239	G	T	LINC01941;GYPC	intergenic
chr2	126814708	126814708	T	A	GYPC;TEX51	intergenic
chr2	127181271	127181271	G	A	BIN1;CYP27C1	intergenic
chr2	127796847	127796847	G	A	WDR33	intronic
chr2	128963850	128963850	-	T	LOC101927881;LINC01854	intergenic
chr2	129216618	129216618	G	T	LOC101927881;LINC01854	intergenic
chr2	129701908	129701911	AAAA	CCCC	LINC01854;LINC02572	intergenic
chr2	130428428	130428428	G	C	FAR2P2	ncRNA_exonic
chr2	130505038	130505038	A	T	POTEI	intronic
chr2	130990442	130990442	C	A	ARHGEF4	intronic
chr2	131032822	131032822	-	TTTCTTTTTTCTTTTCT	ARHGEF4	intronic
chr2	131381674	131381674	T	A	RAB6D;LINC01120	intergenic
chr2	131859241	131859241	G	T	CDRT15P3;LINC01945	intergenic
chr2	131860992	131860992	A	G	CDRT15P3;LINC01945	intergenic
chr2	132852442	132852442	C	T	NCKAP5	intronic
chr2	132914857	132914857	T	C	NCKAP5	intronic
chr2	133233296	133233296	G	T	NCKAP5	intronic
chr2	133572868	133572868	A	G	NCKAP5;MGAT5	intergenic
chr2	133619372	133619372	G	A	NCKAP5;MGAT5	intergenic
chr2	133905204	133905204	C	G	NCKAP5;MGAT5	intergenic
chr2	134809476	134809476	A	G	TMEM163;ACMSD	intergenic
chr2	135894971	135894971	C	G	MCM6;DARS1	intergenic
chr2	136143984	136143984	-	T	CXCR4;THSD7B	intergenic
chr2	136534075	136534075	T	G	CXCR4;THSD7B	intergenic
chr2	136677335	136677335	T	-	CXCR4;THSD7B	intergenic
chr2	136732865	136732865	-	CA	CXCR4;THSD7B	intergenic
chr2	136994615	136994615	G	A	THSD7B	intronic
chr2	138535404	138535404	-	T	SPOPL	intronic
chr2	138890889	138890889	C	T	NXPH2;YY1P2	intergenic
chr2	139406680	139406680	C	G	YY1P2;LRP1B	intergenic
chr2	141179716	141179716	C	A	LRP1B	intronic
chr2	141284406	141284406	A	T	LRP1B	intronic
chr2	141296564	141296564	C	A	LRP1B	intronic
chr2	141296758	141296758	T	G	LRP1B	intronic
chr2	141430405	141430405	T	C	LRP1B	intronic
chr2	141452691	141452691	A	G	LRP1B	intronic
chr2	141782506	141782506	C	T	LRP1B	intronic
chr2	144599078	144599078	T	A	LINC01412;TEX41	intergenic
chr2	144779044	144779044	A	C	TEX41	ncRNA_intronic
chr2	145161491	145161491	G	T	TEX41;PABPC1P2	intergenic
chr2	145510651	145510651	A	T	TEX41;PABPC1P2	intergenic
chr2	145741478	145741478	T	C	TEX41;PABPC1P2	intergenic
chr2	146058901	146058901	A	C	TEX41;PABPC1P2	intergenic
chr2	146134524	146134524	C	A	TEX41;PABPC1P2	intergenic
chr2	146826326	146826326	A	C	PABPC1P2;ACVR2A	intergenic
chr2	149443013	149443013	A	T	LYPD6	intronic
chr2	150321054	150321054	A	G	LINC01817;RND3	intergenic
chr2	150637537	150637537	G	T	LINC02612;RBM43	intergenic
chr2	150659775	150659775	G	C	LINC02612;RBM43	intergenic
chr2	150819900	150819900	A	T	LINC02612;RBM43	intergenic
chr2	150892079	150892100	TCTCTCTCTCTCTCTCTCTCTT	-	LINC02612;RBM43	intergenic
chr2	153182675	153182675	A	C	ARL6IP6;RPRM	intergenic
chr2	153397814	153397814	G	C	ARL6IP6;RPRM	intergenic
chr2	153776000	153776000	G	T	RPRM;GALNT13	intergenic
chr2	153806222	153806222	C	A	RPRM;GALNT13	intergenic
chr2	154419916	154419916	C	G	GALNT13	intronic
chr2	154547985	154547985	A	G	LOC100144595;KCNJ3	intergenic
chr2	154689087	154689087	C	T	LOC100144595;KCNJ3	intergenic
chr2	154905572	154905572	C	A	KCNJ3;LINC01876	intergenic
chr2	155648230	155648230	A	C	KCNJ3;LINC01876	intergenic
chr2	155649798	155649798	T	A	KCNJ3;LINC01876	intergenic
chr2	155690954	155690954	C	T	KCNJ3;LINC01876	intergenic
chr2	155782052	155782052	T	C	KCNJ3;LINC01876	intergenic
chr2	156559527	156559527	G	T	GPD2	intronic
chr2	157096083	157096083	A	G	GPD2;GALNT5	intergenic
chr2	157164546	157164546	C	A	GPD2;GALNT5	intergenic
chr2	162668306	162668306	G	T	KCNH7	intronic
chr2	163420176	163420177	AG	-	KCNH7;FIGN	intergenic
chr2	163424360	163424360	A	G	KCNH7;FIGN	intergenic
chr2	164526528	164526528	C	T	GRB14	intronic
chr2	164643593	164643593	G	T	GRB14;COBLL1	intergenic
chr2	165073491	165073491	G	T	SLC38A11;SCN3A	intergenic
chr2	165120819	165120819	G	T	SCN3A	intronic
chr2	165258790	165258791	GG	TA	SCN2A	intronic
chr2	165373606	165373606	G	C	SCN2A	intronic
chr2	166705708	166705709	GC	AT	SCN7A;XIRP2	intergenic
chr2	166726989	166726989	A	G	SCN7A;XIRP2	intergenic
chr2	166762960	166762960	C	G	SCN7A;XIRP2	intergenic
chr2	166853600	166853600	C	T	SCN7A;XIRP2	intergenic
chr2	166949068	166949068	T	C	XIRP2	intronic
chr2	167020783	167020783	A	G	XIRP2	intronic
chr2	168797770	168797770	G	A	NOSTRIN	intronic
chr2	169181628	169181628	C	A	LRP2	intronic
chr2	170240018	170240018	T	A	MYO3B	intronic
chr2	170710044	170710044	G	T	LOC101926913	ncRNA_intronic
chr2	171484592	171484592	G	C	DCAF17	UTR3
chr2	173163162	173163162	G	T	MAP3K20	intronic
chr2	174442192	174442192	G	T	GPR155	intronic
chr2	176082008	176082008	C	G	EVX2	intronic
chr2	176661793	176661793	G	T	LINC01117;LOC105373759	intergenic
chr2	178186601	178186601	C	T	RBM45;OSBPL6	intergenic
chr2	178519434	178519434	A	G	PLEKHA3;TTN-AS1	intergenic
chr2	178625809	178625809	C	A	TTN	intronic
chr2	179309383	179309384	AC	-	SESTD1;ZNF385B	intergenic
chr2	180352958	180352958	C	T	CWC22;SCHLAP1	intergenic
chr2	182322499	182322499	G	T	PDE1A	intronic
chr2	182353207	182353207	T	C	PDE1A	intronic
chr2	182437568	182437568	C	T	PDE1A	intronic
chr2	182526323	182526323	-	A	PDE1A;DNAJC10	intergenic
chr2	182568275	182568275	T	-	PDE1A;DNAJC10	intergenic
chr2	184077431	184077431	T	C	NUP35;MIR548AE1	intergenic
chr2	184798752	184798752	T	A	ZNF804A	intronic
chr2	184894934	184894934	C	T	ZNF804A	intronic
chr2	184980326	184980326	G	C	ZNF804A;LOC105373782	intergenic
chr2	185128755	185128755	T	G	ZNF804A;LOC105373782	intergenic
chr2	185216481	185216481	A	G	LOC105373782;FSIP2-AS2	intergenic
chr2	185244874	185244875	TT	GG	LOC105373782;FSIP2-AS2	intergenic
chr2	185267998	185267998	A	C	LOC105373782;FSIP2-AS2	intergenic
chr2	185359272	185359272	C	A	LOC105373782;FSIP2-AS2	intergenic
chr2	186080642	186080642	C	G	LINC01473	ncRNA_intronic
chr2	187216576	187216576	C	T	ZSWIM2;CALCRL	intergenic
chr2	187219223	187219223	C	-	ZSWIM2;CALCRL	intergenic
chr2	187726516	187726516	T	C	TFPI;LINC01090	intergenic
chr2	188226765	188226765	C	A	LINC01090	ncRNA_intronic
chr2	189093407	189093407	G	A	COL5A2	intronic
chr2	189260528	189260528	C	A	COL5A2;WDR75	intergenic
chr2	190345785	190345785	G	C	INPP1	intronic
chr2	192852730	192852730	A	T	PCGEM1;LINC01821	intergenic
chr2	194422522	194422522	G	A	LINC01821;LINC01790	intergenic
chr2	194490685	194490685	G	T	LINC01821;LINC01790	intergenic
chr2	195783104	195783104	C	G	DNAH7	intronic
chr2	195956691	195956691	-	T	DNAH7	intronic
chr2	195997950	195997950	C	G	DNAH7	intronic
chr2	196617550	196617550	T	A	HECW2;CCDC150	intergenic
chr2	197013633	197013633	C	A	ANKRD44	exonic
chr2	197758245	197758245	A	-	BOLL	intronic
chr2	197788123	197788123	-	T	BOLL;PLCL1	intergenic
chr2	197991080	197991080	G	A	PLCL1	intronic
chr2	198487624	198487624	A	G	LINC01923;SATB2	intergenic
chr2	198846481	198846481	A	C	LINC01923;SATB2	intergenic
chr2	200161409	200161409	A	G	MAIP1;SPATS2L	intergenic
chr2	203242588	203242588	G	C	CYP20A1	intronic
chr2	203815567	203815567	T	C	CD28;CTLA4	intergenic
chr2	204160773	204160773	C	T	ICOS;PARD3B	intergenic
chr2	206797867	206797867	T	C	FASTKD2;CPO	intergenic
chr2	206856690	206856690	G	A	FASTKD2;CPO	intergenic
chr2	208459776	208459776	C	G	PTH2R	intronic
chr2	209192239	209192239	A	G	LOC101927960;MAP2	intergenic
chr2	210576112	210576112	T	G	CPS1	intronic
chr2	210657502	210657502	G	C	CPS1	intronic
chr2	210667577	210667577	G	T	CPS1	intronic
chr2	210728748	210728748	A	G	CPS1;ERBB4	intergenic
chr2	210983065	210983065	C	G	CPS1;ERBB4	intergenic
chr2	211503407	211503407	C	A	ERBB4	intronic
chr2	211572437	211572437	G	-	ERBB4	intronic
chr2	211913623	211913623	G	A	ERBB4	intronic
chr2	212339393	212339393	G	A	ERBB4	intronic
chr2	214668138	214668138	A	C	VWC2L;BARD1	intergenic
chr2	215761978	215761978	G	T	LINC00607	ncRNA_intronic
chr2	216483939	216483939	-	A	SMARCAL1	downstream
chr2	216685457	216685457	T	G	IGFBP5	intronic
chr2	217143559	217143559	T	A	LINC01921;DIRC3-AS1	intergenic
chr2	217360266	217360266	G	A	DIRC3	ncRNA_intronic
chr2	217680059	217680059	G	-	DIRC3	ncRNA_intronic
chr2	218107372	218107372	C	A	RUFY4;CXCR2	intergenic
chr2	218734529	218734529	C	T	TTLL4	intronic
chr2	219473834	219473834	G	T	SPEG	exonic
chr2	219543528	219543528	G	C	CHPF	exonic
chr2	220245042	220245042	A	C	MIR4268;EPHA4	intergenic
chr2	220628238	220628238	G	T	MIR4268;EPHA4	intergenic
chr2	220954493	220954493	C	T	MIR4268;EPHA4	intergenic
chr2	221625583	221625583	A	C	EPHA4;PAX3	intergenic
chr2	221828521	221828521	G	T	EPHA4;PAX3	intergenic
chr2	222065188	222065188	C	A	EPHA4;PAX3	intergenic
chr2	223274783	223274783	-	ATTTATTT	KCNE4;SCG2	intergenic
chr2	225344252	225344252	T	C	DOCK10;NYAP2	intergenic
chr2	225501031	225501031	T	C	NYAP2	intronic
chr2	225582326	225582326	C	A	NYAP2	exonic
chr2	226180743	226180743	G	T	LOC646736	downstream
chr2	229724751	229724751	G	C	DNER;TRIP12	intergenic
chr2	230438656	230438656	C	T	SP100	intronic
chr2	230801288	230801288	G	C	CAB39	intronic
chr2	231586912	231586913	AA	-	NMUR1;TEX44	intergenic
chr2	231848166	231848166	C	G	COPS7B;MIR1471	intergenic
chr2	232000876	232000876	T	G	DIS3L2	intronic
chr2	232715581	232715581	A	G	GIGYF2	intronic
chr2	236401634	236401634	G	A	IQCA1	intronic
chr2	238558809	238558809	C	A	LINC01107;LOC100287387	intergenic
chr2	238751117	238751117	C	G	LINC01107;LOC100287387	intergenic
chr2	240259938	240259956	TGGCCTGCAGGGCCAGCCC	-	OTOS;GPC1	intergenic
chr3	1068203	1068203	C	T	LINC01266;CNTN6	intergenic
chr3	1096478	1096478	G	A	CNTN6	intronic
chr3	1741656	1741656	G	T	CNTN6;CNTN4	intergenic
chr3	1873768	1873768	C	T	CNTN6;CNTN4	intergenic
chr3	1901789	1901789	C	A	CNTN6;CNTN4	intergenic
chr3	2420570	2420570	G	A	CNTN4	intronic
chr3	2662318	2662318	G	T	CNTN4	intronic
chr3	2787059	2787059	G	T	CNTN4	intronic
chr3	3375383	3375383	T	C	CRBN;LOC100130207	intergenic
chr3	3375385	3375385	G	C	CRBN;LOC100130207	intergenic
chr3	4827130	4827130	G	T	ITPR1	intronic
chr3	5460146	5460146	A	G	MIR4790;GRM7-AS3	intergenic
chr3	5855791	5855791	G	C	MIR4790;GRM7-AS3	intergenic
chr3	5996748	5996748	C	G	MIR4790;GRM7-AS3	intergenic
chr3	6057095	6057095	A	C	MIR4790;GRM7-AS3	intergenic
chr3	6211430	6211430	C	A	MIR4790;GRM7-AS3	intergenic
chr3	6627713	6627713	G	T	MIR4790;GRM7-AS3	intergenic
chr3	6763784	6763784	C	A	GRM7-AS3	ncRNA_intronic
chr3	6879035	6879035	C	T	GRM7	intronic
chr3	6948155	6948155	C	A	GRM7	intronic
chr3	7244079	7244079	C	A	GRM7	intronic
chr3	7452835	7452835	G	T	GRM7	intronic
chr3	8018934	8018934	G	T	LOC101927394;LMCD1-AS1	intergenic
chr3	12108047	12108047	-	A	SYN2	intronic
chr3	12271579	12271579	G	A	SYN2;PPARG	intergenic
chr3	14507677	14507677	-	C	GRIP2	exonic
chr3	14900778	14900778	G	T	FGD5	intronic
chr3	18120277	18120277	C	G	LOC339862	ncRNA_intronic
chr3	18546278	18546278	T	C	SATB1-AS1;KCNH8	intergenic
chr3	18703355	18703355	C	T	SATB1-AS1;KCNH8	intergenic
chr3	18721488	18721488	A	-	SATB1-AS1;KCNH8	intergenic
chr3	18998447	18998447	G	C	SATB1-AS1;KCNH8	intergenic
chr3	19240521	19240521	A	T	KCNH8	intronic
chr3	19752213	19752213	G	T	KCNH8;EFHB	intergenic
chr3	20264695	20264695	-	A	SGO1;LOC101927829	intergenic
chr3	20452870	20452870	C	T	LOC101927829;VENTXP7	intergenic
chr3	21052899	21052899	A	C	LOC101927829;VENTXP7	intergenic
chr3	21179096	21179096	G	-	LOC101927829;VENTXP7	intergenic
chr3	21337192	21337192	G	T	LOC101927829;VENTXP7	intergenic
chr3	21357082	21357082	T	C	LOC101927829;VENTXP7	intergenic
chr3	21541935	21541935	T	C	ZNF385D	intronic
chr3	21579814	21579814	C	A	ZNF385D-AS1	ncRNA_exonic
chr3	21859875	21859875	C	A	ZNF385D;ZNF385D-AS2	intergenic
chr3	22657945	22657945	G	C	ZNF385D-AS2;UBE2E2-AS1	intergenic
chr3	23249499	23249499	T	C	UBE2E2	intronic
chr3	24560148	24560148	A	G	THRB-AS1;RARB	intergenic
chr3	25343456	25343456	-	T	RARB	intronic
chr3	26187948	26187948	A	T	LINC00692;LRRC3B	intergenic
chr3	26327827	26327827	G	A	LINC00692;LRRC3B	intergenic
chr3	26523638	26523638	T	C	LINC00692;LRRC3B	intergenic
chr3	26960565	26960565	C	G	LRRC3B;NEK10	intergenic
chr3	26995258	26995258	C	G	LRRC3B;NEK10	intergenic
chr3	29351818	29351818	A	T	RBMS3	intronic
chr3	29521192	29521192	G	C	RBMS3	intronic
chr3	29676756	29676756	C	A	RBMS3	intronic
chr3	30021301	30021301	G	C	RBMS3;LINC01985	intergenic
chr3	31850216	31850216	C	A	OSBPL10	intronic
chr3	34925505	34925505	C	A	LOC101928135	ncRNA_intronic
chr3	35146677	35146677	T	C	LOC101928135	ncRNA_intronic
chr3	35264685	35264685	T	C	LOC101928135	ncRNA_intronic
chr3	35397782	35397782	C	A	LOC101928135;ARPP21	intergenic
chr3	35406823	35406823	G	C	LOC101928135;ARPP21	intergenic
chr3	36470285	36470285	C	A	STAC	intronic
chr3	38772735	38772736	AC	-	SCN10A	intronic
chr3	39148523	39148523	G	C	CSRNP1	intronic
chr3	39495002	39495002	A	C	MOBP	intronic
chr3	39717995	39717995	C	A	MOBP;MYRIP	intergenic
chr3	40467825	40467825	T	G	RPL14	UTR3
chr3	40931126	40931126	G	T	ZNF621;CTNNB1	intergenic
chr3	42233777	42233777	C	T	TRAK1;CCK	intergenic
chr3	43262803	43262803	G	A	POMGNT2;SNRK	intergenic
chr3	43849857	43849857	T	C	ABHD5;MIR138-1	intergenic
chr3	43858788	43858788	C	T	ABHD5;MIR138-1	intergenic
chr3	44390294	44390294	C	A	TCAIM	intronic
chr3	45252906	45252906	T	C	TMEM158;LARS2	intergenic
chr3	46750534	46750534	G	A	PRSS45P;PRSS43P	intergenic
chr3	47166712	47166712	G	A	KIF9-AS1	ncRNA_intronic
chr3	47554159	47554159	G	A	ELP6;CSPG5	intergenic
chr3	47839281	47839282	TT	-	DHX30	intronic
chr3	48900718	48900718	G	A	SLC25A20;ARIH2OS	intergenic
chr3	49065707	49065721	GTCTCCCTCTGTCGT	-	QRICH1	intronic
chr3	49640733	49640733	C	G	BSN	intronic
chr3	52312472	52312473	TT	-	GLYCTK;DNAH1	intergenic
chr3	52690449	52690449	G	T	GNL3	intronic
chr3	54403396	54403396	C	G	CACNA2D3	intronic
chr3	54520457	54520457	G	T	CACNA2D3	intronic
chr3	54583169	54583169	G	T	CACNA2D3	intronic
chr3	54787918	54787918	G	T	CACNA2D3	intronic
chr3	55226226	55226226	A	G	LINC02017;WNT5A	intergenic
chr3	55586195	55586195	C	G	ERC2	intronic
chr3	55978702	55978702	G	A	ERC2	intronic
chr3	56034474	56034474	G	T	ERC2	intronic
chr3	56380806	56380806	A	C	ERC2	intronic
chr3	58658967	58658967	G	A	FAM3D	intronic
chr3	58728470	58728470	C	T	FAM3D;CFAP20DC	intergenic
chr3	58984291	58984291	G	A	CFAP20DC-AS1	ncRNA_intronic
chr3	59153286	59153286	G	A	CFAP20DC;LOC339902	intergenic
chr3	59460670	59460670	T	C	CFAP20DC;LOC339902	intergenic
chr3	59985099	59985099	G	T	FHIT	intronic
chr3	60011516	60011516	T	C	FHIT	intronic
chr3	60013903	60013903	C	A	FHIT	intronic
chr3	60315130	60315130	C	G	FHIT	intronic
chr3	60557468	60557468	C	A	FHIT	intronic
chr3	61609055	61609063	TAGAGAGGG	-	PTPRG	intronic
chr3	61694672	61694672	G	T	PTPRG	intronic
chr3	62370434	62370434	C	A	FEZF2	intronic
chr3	63053335	63053335	C	G	CADPS;LINC00698	intergenic
chr3	63071116	63071116	G	T	CADPS;LINC00698	intergenic
chr3	63162674	63162674	G	A	LINC00698;SYNPR	intergenic
chr3	63201994	63201994	T	A	LINC00698;SYNPR	intergenic
chr3	64310146	64310146	C	T	PRICKLE2;ADAMTS9	intergenic
chr3	64494398	64494398	C	T	PRICKLE2;ADAMTS9	intergenic
chr3	66515310	66515310	A	C	LRIG1;LOC105377143	intergenic
chr3	67138650	67138650	T	A	KBTBD8;MIR4272	intergenic
chr3	67255625	67255625	T	G	MIR4272;SUCLG2	intergenic
chr3	67856239	67856239	T	G	SUCLG2-AS1	ncRNA_intronic
chr3	68454489	68454489	T	C	TAFA1	intronic
chr3	69545190	69545190	G	A	FRMD4B;MITF	intergenic
chr3	69885714	69885714	G	A	MITF	intronic
chr3	70158210	70158210	C	A	SAMMSON;MDFIC2	intergenic
chr3	73510326	73510327	GA	CC	PDZRN3	intronic
chr3	73726161	73726161	C	A	PDZRN3-AS1;LINC02005	intergenic
chr3	73975066	73975066	G	C	LINC02005;CNTN3	intergenic
chr3	74170902	74170902	T	G	LINC02005;CNTN3	intergenic
chr3	74279715	74279715	C	A	CNTN3	intronic
chr3	74556354	74556354	C	A	CNTN3;MIR4444-1	intergenic
chr3	74653454	74653454	T	C	CNTN3;MIR4444-1	intergenic
chr3	74793259	74793259	A	G	CNTN3;MIR4444-1	intergenic
chr3	75300952	75300952	C	A	MIR4444-1;FAM86DP	intergenic
chr3	75686375	75686375	A	G	LINC00960;ZNF717	intergenic
chr3	75772843	75772843	A	T	ZNF717	intronic
chr3	76533422	76533422	C	A	ROBO2	intronic
chr3	76964975	76964975	C	A	ROBO2	intronic
chr3	77125678	77125678	A	G	ROBO2	intronic
chr3	77788522	77788522	C	G	ROBO2;LINC02077	intergenic
chr3	78532771	78532771	A	G	LINC02077;ROBO1	intergenic
chr3	79523264	79523264	T	C	ROBO1	intronic
chr3	80900735	80900736	GT	AA	LINC02050;LINC02027	intergenic
chr3	80904556	80904556	C	-	LINC02050;LINC02027	intergenic
chr3	82161305	82161305	A	-	LINC02008	ncRNA_intronic
chr3	82612015	82612015	A	C	LINC02008;LINC00971	intergenic
chr3	83605409	83605409	G	C	LINC02008;LINC00971	intergenic
chr3	84048364	84048364	G	T	LINC02008;LINC00971	intergenic
chr3	84427253	84427253	T	C	LINC02008;LINC00971	intergenic
chr3	84487165	84487165	G	A	LINC02008;LINC00971	intergenic
chr3	85234905	85234905	C	T	CADM2	intronic
chr3	85379722	85379722	C	G	CADM2	intronic
chr3	85454428	85454428	C	A	CADM2	intronic
chr3	85794055	85794056	TT	GG	CADM2	intronic
chr3	86668416	86668416	C	G	LINC02070;VGLL3	intergenic
chr3	86935389	86935389	C	G	LINC02070;VGLL3	intergenic
chr3	87410600	87410600	T	C	POU1F1;HTR1F	intergenic
chr3	87629926	87629926	C	A	POU1F1;HTR1F	intergenic
chr3	88605587	88605587	A	G	CSNKA2IP;EPHA3	intergenic
chr3	88662610	88662610	G	T	CSNKA2IP;EPHA3	intergenic
chr3	88666897	88666897	C	A	CSNKA2IP;EPHA3	intergenic
chr3	89750681	89750681	C	T	EPHA3;NONE	intergenic
chr3	89755055	89755055	A	T	EPHA3;NONE	intergenic
chr3	90300725	90300725	G	T	EPHA3;NONE	intergenic
chr3	90475532	90475532	G	A	EPHA3;NONE	intergenic
chr3	91200187	91200187	C	T	EPHA3;NONE	intergenic
chr3	94455465	94455465	T	C	NSUN3;LINC00879	intergenic
chr3	94706728	94706728	G	T	NSUN3;LINC00879	intergenic
chr3	94718763	94718763	C	A	NSUN3;LINC00879	intergenic
chr3	94759097	94759097	C	G	NSUN3;LINC00879	intergenic
chr3	94997696	94997696	T	A	LINC00879;MTHFD2P1	intergenic
chr3	95156904	95156904	T	C	LINC00879;MTHFD2P1	intergenic
chr3	95173021	95173021	A	T	LINC00879;MTHFD2P1	intergenic
chr3	95173035	95173035	A	G	LINC00879;MTHFD2P1	intergenic
chr3	95179842	95179842	G	C	LINC00879;MTHFD2P1	intergenic
chr3	95325621	95325621	G	A	LINC00879;MTHFD2P1	intergenic
chr3	95855245	95855245	C	-	MTHFD2P1;MIR8060	intergenic
chr3	96084159	96084159	G	T	MTHFD2P1;MIR8060	intergenic
chr3	96181679	96181679	A	G	MTHFD2P1;MIR8060	intergenic
chr3	96352091	96352091	A	G	MTHFD2P1;MIR8060	intergenic
chr3	96667322	96667322	G	T	MIR8060;EPHA6	intergenic
chr3	97565904	97565904	C	A	EPHA6	intronic
chr3	97637985	97637985	G	A	EPHA6	exonic
chr3	98637906	98637906	A	G	CPOX;ST3GAL6-AS1	intergenic
chr3	98774864	98774864	G	A	ST3GAL6	intronic
chr3	98922740	98922741	GT	-	DCBLD2;COL8A1	intergenic
chr3	99210244	99210244	T	C	DCBLD2;COL8A1	intergenic
chr3	99678675	99678675	G	T	COL8A1	intronic
chr3	100772369	100772369	A	-	ABI3BP	intronic
chr3	101243156	101243156	C	A	IMPG2	intronic
chr3	102219180	102219180	G	T	LOC101929411;ZPLD1	intergenic
chr3	103916517	103916517	T	G	MIR548AB;ALCAM	intergenic
chr3	104095016	104095016	A	G	MIR548AB;ALCAM	intergenic
chr3	104267832	104267832	T	C	MIR548AB;ALCAM	intergenic
chr3	105261366	105261366	G	T	MIR548AB;ALCAM	intergenic
chr3	106110085	106110085	T	A	CBLB;LINC00882	intergenic
chr3	106343782	106343782	G	C	CBLB;LINC00882	intergenic
chr3	107582179	107582179	T	C	BBX	intronic
chr3	108478130	108478130	C	G	MYH15	intronic
chr3	108550560	108550560	T	-	CIP2A	UTR3
chr3	109318102	109318102	C	A	DPPA2;DPPA4	intergenic
chr3	109740317	109740317	C	T	MIR4445;NECTIN3-AS1	intergenic
chr3	109911630	109911630	C	T	MIR4445;NECTIN3-AS1	intergenic
chr3	110223059	110223059	T	G	MIR4445;NECTIN3-AS1	intergenic
chr3	110884567	110884567	C	T	MIR4445;NECTIN3-AS1	intergenic
chr3	112776053	112776053	C	A	LINC02042;CD200R1L-AS1	intergenic
chr3	113364221	113364221	C	T	CFAP44	intronic
chr3	113499801	113499801	A	C	SPICE1	intronic
chr3	113647070	113647070	C	G	SIDT1;USF3	intergenic
chr3	113912224	113912224	T	G	GRAMD1C	intronic
chr3	114083314	114083314	C	T	QTRT2	intronic
chr3	114534087	114534087	G	A	ZBTB20	intronic
chr3	114588558	114588558	-	T	ZBTB20	intronic
chr3	114676824	114676824	G	C	ZBTB20	intronic
chr3	114757701	114757701	T	C	ZBTB20	intronic
chr3	114957008	114957008	C	A	ZBTB20	intronic
chr3	114975030	114975030	T	C	ZBTB20	intronic
chr3	115991276	115991276	T	A	LSAMP	intronic
chr3	116144999	116144999	C	A	LSAMP	intronic
chr3	116729636	116729636	C	G	TUSC7;MIR4447	intergenic
chr3	117535069	117535069	G	T	LINC00901;LINC02024	intergenic
chr3	117778628	117778628	C	A	LINC02024;LOC105374060	intergenic
chr3	118776119	118776119	C	T	LOC105374060	ncRNA_intronic
chr3	119075593	119075593	C	G	IGSF11	intronic
chr3	119385083	119385083	C	A	ARHGAP31	intronic
chr3	119540036	119540036	T	G	CD80	intronic
chr3	121279817	121279817	G	T	STXBP5L	exonic
chr3	121802974	121802974	G	C	IQCB1	intronic
chr3	122411240	122411240	A	C	FAM162A	UTR3
chr3	122942384	122942384	T	A	SEMA5B	intronic
chr3	124225025	124225025	C	A	KALRN	intronic
chr3	125352829	125352829	G	A	ZNF148	intronic
chr3	125624961	125624961	C	T	OSBPL11;LOC105374312	intergenic
chr3	127380895	127380895	C	A	LINC02016	ncRNA_intronic
chr3	129109768	129109768	T	A	ISY1-RAB43;RAB43	intronic
chr3	129181011	129181011	G	A	CNBP	intronic
chr3	129914812	129914812	T	C	TMCC1-AS1;TRH	intergenic
chr3	130489834	130489834	G	C	COL6A5;COL6A6	intergenic
chr3	130823377	130823377	C	A	PIK3R4;ATP2C1	intergenic
chr3	130862272	130862272	T	C	ATP2C1	intronic
chr3	130989284	130989284	A	C	ATP2C1	intronic
chr3	131058399	131058399	A	C	NEK11	intronic
chr3	131462640	131462640	G	C	MRPL3	UTR3
chr3	132959884	132959884	A	G	NPHP3-AS1;TMEM108	intergenic
chr3	134298781	134298781	G	C	RYK;LINC02004	intergenic
chr3	134377030	134377030	A	G	AMOTL2;MIR4788	intergenic
chr3	134854190	134854190	T	C	EPHB1	intronic
chr3	134924746	134924746	A	G	EPHB1	intronic
chr3	134994420	134994420	C	A	EPHB1	intronic
chr3	135810530	135810530	T	G	EPHB1;PPP2R3A	intergenic
chr3	135819622	135819622	-	A	EPHB1;PPP2R3A	intergenic
chr3	135966197	135966197	G	T	PPP2R3A	intronic
chr3	136317948	136317948	C	T	PCCB	intronic
chr3	136484506	136484506	C	T	STAG1	intronic
chr3	136807383	136807383	C	A	STAG1;SLC35G2	intergenic
chr3	137086930	137086930	G	C	IL20RB;SOX14	intergenic
chr3	137743964	137743964	A	G	IL20RB;SOX14	intergenic
chr3	137898274	137898274	C	T	LINC01210;CLDN18	intergenic
chr3	138394832	138394832	T	A	MRAS	intronic
chr3	138528387	138528387	C	A	CEP70	intronic
chr3	138868827	138868827	C	T	PIK3CB;LINC01391	intergenic
chr3	139093143	139093143	T	A	PRR23C;BPESC1	intergenic
chr3	139938914	139938914	C	T	CLSTN2	intronic
chr3	140012642	140012642	A	C	CLSTN2	intronic
chr3	140023860	140023860	A	C	CLSTN2	intronic
chr3	140145533	140145533	G	A	CLSTN2	intronic
chr3	140382155	140382155	G	T	CLSTN2	intronic
chr3	141352272	141352272	G	C	ZBTB38	intronic
chr3	141650900	141650900	T	C	RASA2;LINC02618	intergenic
chr3	143083656	143083656	T	C	U2SURP;CHST2	intergenic
chr3	143422333	143422333	G	T	SLC9A9	intronic
chr3	144560382	144560382	G	T	DIPK2A;LNCSRLR	intergenic
chr3	145070006	145070006	C	A	DIPK2A;LNCSRLR	intergenic
chr3	145629430	145629430	C	G	DIPK2A;LNCSRLR	intergenic
chr3	145711408	145711408	C	G	DIPK2A;LNCSRLR	intergenic
chr3	145903517	145903517	G	T	DIPK2A;LNCSRLR	intergenic
chr3	145984535	145984536	TC	AA	DIPK2A;LNCSRLR	intergenic
chr3	146080562	146080562	G	A	PLOD2	intronic
chr3	146198381	146198381	A	G	PLSCR4	intronic
chr3	146437096	146437096	T	G	PLSCR2	intronic
chr3	148002005	148002005	T	C	LOC440982;LINC02032	intergenic
chr3	148099061	148099061	A	G	LINC02032;LINC02046	intergenic
chr3	148870731	148870732	TC	-	CPA3	intronic
chr3	149393540	149393540	G	A	TM4SF1-AS1;TM4SF4	intergenic
chr3	150499565	150499565	G	T	TSC22D2;SERP1	intergenic
chr3	150867075	150867075	C	G	SIAH2;MINDY4B	intergenic
chr3	151537790	151537790	C	A	IGSF10	intronic
chr3	153121177	153121177	T	G	P2RY1;RAP2B	intergenic
chr3	154521083	154521083	T	C	GPR149;MME	intergenic
chr3	155035633	155035633	G	-	MME	intronic
chr3	155975615	155975615	A	T	GMPS;KCNAB1	intergenic
chr3	157660056	157660056	G	A	SLC66A1L;SHOX2	intergenic
chr3	157839781	157839781	A	G	SLC66A1L;SHOX2	intergenic
chr3	157991958	157991958	A	G	SLC66A1L;SHOX2	intergenic
chr3	158673772	158673772	G	T	GFM1	intronic
chr3	159053326	159053326	G	T	MFSD1;IQCJ-SCHIP1	intergenic
chr3	159142432	159142433	CA	-	IQCJ;IQCJ-SCHIP1	intronic
chr3	161918230	161918230	C	G	OTOL1;LINC01192	intergenic
chr3	161942891	161942891	A	G	OTOL1;LINC01192	intergenic
chr3	162116985	162116985	G	C	OTOL1;LINC01192	intergenic
chr3	162176466	162176466	C	A	OTOL1;LINC01192	intergenic
chr3	162189228	162189228	G	T	OTOL1;LINC01192	intergenic
chr3	162279097	162279097	T	G	OTOL1;LINC01192	intergenic
chr3	162491630	162491630	C	A	OTOL1;LINC01192	intergenic
chr3	163236034	163236034	C	A	LINC01192	ncRNA_intronic
chr3	163295978	163295978	T	G	LINC01192	ncRNA_intronic
chr3	163614241	163614241	T	C	LINC01192;MIR1263	intergenic
chr3	163616411	163616411	-	T	LINC01192;MIR1263	intergenic
chr3	163814014	163814014	G	T	LINC01192;MIR1263	intergenic
chr3	163996989	163996989	C	A	LINC01192;MIR1263	intergenic
chr3	164190165	164190165	G	T	MIR1263;LINC01324	intergenic
chr3	164212320	164212320	A	T	MIR1263;LINC01324	intergenic
chr3	164244997	164244997	C	A	MIR1263;LINC01324	intergenic
chr3	164415294	164415294	G	A	MIR1263;LINC01324	intergenic
chr3	164650359	164650359	G	T	MIR1263;LINC01324	intergenic
chr3	164713510	164713510	T	A	LINC01324	downstream
chr3	164788277	164788277	C	A	LINC01324	ncRNA_intronic
chr3	164865160	164865160	C	A	LINC01324;SI	intergenic
chr3	164910542	164910542	T	A	LINC01324;SI	intergenic
chr3	165073016	165073016	A	C	SI	intronic
chr3	165129172	165129172	G	T	SI;SLITRK3	intergenic
chr3	165410693	165410693	G	A	LINC01322	ncRNA_intronic
chr3	166552528	166552528	G	A	BCHE;LOC105374194	intergenic
chr3	167190112	167190112	C	G	LOC105374194;ZBBX	intergenic
chr3	167316183	167316183	C	A	ZBBX	intronic
chr3	167848132	167848132	A	C	SERPINI1;LRRC77P	intergenic
chr3	168126338	168126338	A	G	GOLIM4;EGFEM1P	intergenic
chr3	168411874	168411874	A	T	EGFEM1P	ncRNA_intronic
chr3	168845575	168845575	C	T	EGFEM1P;LINC02082	intergenic
chr3	168855110	168855110	G	T	EGFEM1P;LINC02082	intergenic
chr3	169292631	169292631	C	T	MECOM	intronic
chr3	169695688	169695688	C	G	MECOM;TERC	intergenic
chr3	169872296	169872296	C	T	LRRC31;SAMD7	intergenic
chr3	169902547	169902547	A	C	LRRC31;SAMD7	intergenic
chr3	170414972	170414973	TT	-	SKIL;CLDN11	intergenic
chr3	171559100	171559100	A	G	TNIK;PLD1	intergenic
chr3	171828079	171828079	G	T	PLD1;TMEM212	intergenic
chr3	172158507	172158507	A	T	FNDC3B	intronic
chr3	172918037	172918037	T	C	SPATA16	intronic
chr3	173023505	173023505	C	G	SPATA16	intronic
chr3	173758845	173758845	T	C	NLGN1	intronic
chr3	174039778	174039778	G	T	NLGN1	intronic
chr3	174201555	174201555	A	T	NLGN1	intronic
chr3	174279034	174279034	C	G	NLGN1	exonic
chr3	174602565	174602565	T	C	NLGN1;NAALADL2	intergenic
chr3	175833527	175833527	C	A	NAALADL2;MIR548I1	intergenic
chr3	176321823	176321823	G	T	MIR548I1;MIR7977	intergenic
chr3	176338146	176338146	T	G	MIR548I1;MIR7977	intergenic
chr3	176437378	176437378	G	A	MIR548I1;MIR7977	intergenic
chr3	177508831	177508831	A	G	LINC00578	ncRNA_intronic
chr3	178028096	178028096	C	A	LINC02015;LINC01014	intergenic
chr3	178446975	178446975	G	C	LINC01014	ncRNA_intronic
chr3	178578001	178578001	A	G	KCNMB2-AS1	ncRNA_intronic
chr3	178779479	178779479	T	-	KCNMB2-AS1	ncRNA_intronic
chr3	179103586	179103586	A	T	LOC101928739	ncRNA_intronic
chr3	180261914	180261914	G	C	PEX5L;LINC02053	intergenic
chr3	180427786	180427786	C	G	LINC02053;TTC14	intergenic
chr3	180695135	180695135	T	C	CCDC39;LOC101928882	intergenic
chr3	181092372	181092372	G	A	SOX2-OT	ncRNA_intronic
chr3	181178551	181178551	C	A	SOX2-OT	ncRNA_intronic
chr3	181580465	181580465	C	A	SOX2-OT	ncRNA_intronic
chr3	182497228	182497228	T	-	LINC01994;LINC01995	intergenic
chr3	182716233	182716233	G	T	LINC01995;ATP11B	intergenic
chr3	183909685	183909685	C	A	MIR4448;ABCC5	intergenic
chr3	186040594	186040594	A	T	NMRAL2P;ETV5	intergenic
chr3	186803094	186803126	GCACTTTGGGAGGCCAAGGCAGGCAGATCACCT	-	RFC4	intronic
chr3	188397503	188397503	C	A	LPP	intronic
chr3	189297308	189297308	C	T	TPRG1	intronic
chr3	189739786	189739787	TT	-	TP63	intronic
chr3	191171065	191171065	A	T	SNAR-I;OSTN	intergenic
chr3	191201093	191201093	T	A	OSTN	intronic
chr3	191822402	191822402	G	A	LINCR-0002;FGF12	intergenic
chr3	192535721	192535721	G	T	FGF12	intronic
chr3	193142109	193142110	CC	AA	MB21D2;PLAAT1	intergenic
chr3	193525777	193525777	T	C	ATP13A4	intronic
chr3	194080249	194080249	C	A	LINC02028;HES1	intergenic
chr3	194265008	194265008	C	G	LINC02037;LINC00887	intergenic
chr3	194564588	194564588	G	A	LINC00884;TMEM44-AS1	intergenic
chr3	195332210	195332210	C	A	ACAP2	intronic
chr3	196035165	196035165	A	T	SDHAP1;TFRC	intergenic
chr3	196119352	196119352	C	T	TFRC;LINC00885	intergenic
chr3	196448389	196448389	C	T	UBXN7-AS1;RNF168	intergenic
chr3	196520722	196520722	G	A	SMCO1;WDR53	intergenic
chr3	196998904	196998904	-	T	PIGZ;MELTF	intergenic
chr3	197348721	197348721	G	A	DLG1-AS1;LINC02012	intergenic
chr4	1336634	1336634	T	C	MAEA	intronic
chr4	3279070	3279070	T	C	MSANTD1;RGS12	intergenic
chr4	3585149	3585149	C	G	LINC00955	ncRNA_intronic
chr4	3642660	3642660	T	C	LINC00955;LINC02171	intergenic
chr4	3921014	3921014	A	G	ADRA2C;FAM86EP	intergenic
chr4	4594408	4594408	T	C	STX18-AS1	ncRNA_intronic
chr4	4666473	4666473	G	T	STX18-AS1	ncRNA_intronic
chr4	4924368	4924368	C	A	LOC101928306	ncRNA_intronic
chr4	4938300	4938300	A	G	LOC101928306	ncRNA_intronic
chr4	4951225	4951225	C	A	LOC101928306	ncRNA_intronic
chr4	5198110	5198110	C	T	STK32B	intronic
chr4	5276100	5276100	C	A	STK32B	intronic
chr4	5394905	5394905	A	G	STK32B	intronic
chr4	5548531	5548531	C	T	LINC01587;EVC2	intergenic
chr4	5881755	5881755	T	A	CRMP1	intronic
chr4	7735257	7735257	C	T	SORCS2	intronic
chr4	8266554	8266554	A	C	SH3TC1;HTRA3	intergenic
chr4	8272429	8272429	T	A	HTRA3	intronic
chr4	9395767	9395767	G	A	USP17L6P;DEFB131A	intergenic
chr4	9491997	9491997	C	G	DEFB131A;MIR548I2	intergenic
chr4	9516081	9516081	G	T	DEFB131A;MIR548I2	intergenic
chr4	9716962	9716962	A	G	MIR548I2;DRD5	intergenic
chr4	10327483	10327483	C	A	WDR1;ZNF518B	intergenic
chr4	10386781	10386781	A	T	WDR1;ZNF518B	intergenic
chr4	10586299	10586299	C	T	CLNK	intronic
chr4	10765240	10765240	A	G	CLNK;MIR572	intergenic
chr4	11006835	11006835	C	A	CLNK;MIR572	intergenic
chr4	11362770	11362770	G	C	CLNK;MIR572	intergenic
chr4	11813540	11813540	C	G	MIR12113;LINC02270	intergenic
chr4	11906749	11906749	G	T	MIR12113;LINC02270	intergenic
chr4	11985455	11985455	T	C	MIR12113;LINC02270	intergenic
chr4	12546362	12546362	G	T	LINC02270;RAB28	intergenic
chr4	12598275	12598275	C	T	LINC02270;RAB28	intergenic
chr4	12724970	12724970	C	A	LINC02270;RAB28	intergenic
chr4	13027509	13027509	C	A	LINC02270;RAB28	intergenic
chr4	13866648	13866648	A	C	LINC01182	ncRNA_intronic
chr4	13866650	13866650	A	C	LINC01182	ncRNA_intronic
chr4	13973940	13973940	C	T	LINC01182;LINC01085	intergenic
chr4	14625168	14625168	A	G	LINC00504	ncRNA_intronic
chr4	14692390	14692390	T	A	LINC00504	ncRNA_intronic
chr4	14880366	14880366	C	G	LINC00504	ncRNA_intronic
chr4	16624870	16624870	G	-	LDB2	intronic
chr4	16790508	16790508	A	-	LDB2	intronic
chr4	16874733	16874733	T	C	LDB2	intronic
chr4	17300823	17300823	A	G	LINC02493;SNORA75B	intergenic
chr4	18333367	18333367	G	T	LCORL;SLIT2	intergenic
chr4	18807698	18807698	G	T	LCORL;SLIT2	intergenic
chr4	19242579	19242579	G	A	LCORL;SLIT2	intergenic
chr4	19322493	19322493	C	T	LCORL;SLIT2	intergenic
chr4	19440464	19440464	T	C	LCORL;SLIT2	intergenic
chr4	19824027	19824027	C	T	LCORL;SLIT2	intergenic
chr4	20599005	20599005	C	T	SLIT2	intronic
chr4	21083137	21083137	T	A	KCNIP4	intronic
chr4	21250685	21250685	G	C	KCNIP4	intronic
chr4	21312329	21312329	G	A	KCNIP4	intronic
chr4	21390607	21390607	G	T	KCNIP4	intronic
chr4	21502265	21502265	G	C	KCNIP4	intronic
chr4	21894410	21894410	G	T	KCNIP4	intronic
chr4	22049782	22049782	G	T	KCNIP4;LOC100505912	intergenic
chr4	23000474	23000474	T	C	GBA3;PPARGC1A	intergenic
chr4	23003620	23003620	C	T	GBA3;PPARGC1A	intergenic
chr4	23467658	23467658	G	T	GBA3;PPARGC1A	intergenic
chr4	23529494	23529494	G	T	GBA3;PPARGC1A	intergenic
chr4	24123299	24123299	C	G	PPARGC1A	intronic
chr4	24268815	24268815	C	T	PPARGC1A	intronic
chr4	26073759	26073759	G	T	SMIM20;RBPJ	intergenic
chr4	27283018	27283018	G	T	LINC02261	downstream
chr4	27296508	27296508	A	G	LINC02261;MIR4275	intergenic
chr4	29467160	29467160	G	A	LINC02472;PCDH7	intergenic
chr4	29633445	29633445	C	T	LINC02472;PCDH7	intergenic
chr4	29685009	29685009	T	C	LINC02472;PCDH7	intergenic
chr4	30110576	30110576	T	A	LINC02472;PCDH7	intergenic
chr4	31204691	31204691	G	A	LINC02497	ncRNA_intronic
chr4	34891548	34891548	C	A	LINC02484;ARAP2	intergenic
chr4	34974572	34974572	T	C	LINC02484;ARAP2	intergenic
chr4	35491505	35491505	A	T	LINC02484;ARAP2	intergenic
chr4	37017029	37017029	G	A	LINC02616	ncRNA_intronic
chr4	37119749	37119749	G	T	LINC02616;MIR4801	intergenic
chr4	37343669	37343669	C	G	NWD2	intronic
chr4	38291292	38291292	T	C	TBC1D1;LINC02513	intergenic
chr4	38768256	38768256	A	C	KLF3;TLR10	intergenic
chr4	39997260	39997260	C	T	PDS5A;LOC344967	intergenic
chr4	40132518	40132518	A	C	N4BP2	intronic
chr4	40212454	40212454	C	T	RHOH	intronic
chr4	40717983	40717983	A	C	RBM47;NSUN7	intergenic
chr4	40755570	40755570	G	T	NSUN7	intronic
chr4	40922799	40922799	-	A	APBB2	intronic
chr4	42153453	42153453	G	C	BEND4	upstream
chr4	42613593	42613593	-	T	ATP8A1	intronic
chr4	43002315	43002315	G	A	GRXCR1	intronic
chr4	43002336	43002336	C	A	GRXCR1	intronic
chr4	43530667	43530667	T	C	LINC02383;LINC02475	intergenic
chr4	44345817	44345817	G	T	KCTD8	intronic
chr4	44763737	44763737	T	C	GNPDA2;GABRG1	intergenic
chr4	45278162	45278162	T	A	GNPDA2;GABRG1	intergenic
chr4	46089256	46089256	C	A	GABRG1	intronic
chr4	46316788	46316788	C	G	GABRA2	intronic
chr4	46397910	46397910	C	T	GABRA2;COX7B2	intergenic
chr4	46642542	46642542	C	A	GABRA2;COX7B2	intergenic
chr4	47227790	47227790	G	T	GABRB1	intronic
chr4	47572219	47572219	G	T	ATP10D	exonic
chr4	49566947	49566948	GA	AG	CWH43;NONE	intergenic
chr4	49647680	49647680	T	G	CWH43;NONE	intergenic
chr4	51603093	51603093	C	A	NONE;DCUN1D4	intergenic
chr4	51989341	51989341	G	C	DCUN1D4;LRRC66	intergenic
chr4	52115162	52115162	A	C	SPATA18;USP46	intergenic
chr4	52530503	52530503	A	G	SPATA18;USP46	intergenic
chr4	52978847	52978847	C	T	SCFD2	intronic
chr4	53598604	53598604	C	T	LNX1-AS2	ncRNA_intronic
chr4	53815453	53815453	C	T	LOC100506444;RPL21P44	intergenic
chr4	53961656	53961656	-	T	LOC100506444;RPL21P44	intergenic
chr4	54394323	54394323	G	T	LINC02283;LINC02260	intergenic
chr4	56185717	56185717	A	-	CRACD	intronic
chr4	56189393	56189393	T	A	CRACD	intronic
chr4	56300102	56300102	C	G	CRACD	intronic
chr4	56412559	56412559	C	T	PPAT	intronic
chr4	57568469	57568474	TTTTAA	-	LINC02380;LINC02494	intergenic
chr4	58174280	58174280	A	G	LINC02380;LINC02494	intergenic
chr4	58186165	58186165	C	A	LINC02380;LINC02494	intergenic
chr4	59183639	59183639	G	C	LINC02429;MIR548AG1	intergenic
chr4	59223752	59223752	T	C	LINC02429;MIR548AG1	intergenic
chr4	59611351	59611351	A	T	LINC02429;MIR548AG1	intergenic
chr4	60428177	60428177	G	A	LINC02429;MIR548AG1	intergenic
chr4	60479306	60479306	A	C	LINC02429;MIR548AG1	intergenic
chr4	60481025	60481026	AG	TT	LINC02429;MIR548AG1	intergenic
chr4	60497042	60497042	C	T	LINC02429;MIR548AG1	intergenic
chr4	60734281	60734281	T	A	LINC02429;MIR548AG1	intergenic
chr4	60825338	60825338	G	C	LINC02429;MIR548AG1	intergenic
chr4	60835836	60835836	G	T	LINC02429;MIR548AG1	intergenic
chr4	60865459	60865459	C	T	LINC02429;MIR548AG1	intergenic
chr4	61115701	61115701	C	A	MIR548AG1;LINC02271	intergenic
chr4	61364184	61364184	T	A	ADGRL3	intronic
chr4	61538470	61538470	G	T	ADGRL3	intronic
chr4	62545939	62545939	C	A	ADGRL3-AS1;TECRL	intergenic
chr4	63048046	63048046	A	T	ADGRL3-AS1;TECRL	intergenic
chr4	63139314	63139314	C	G	ADGRL3-AS1;TECRL	intergenic
chr4	63224108	63224108	G	T	ADGRL3-AS1;TECRL	intergenic
chr4	63460270	63460270	T	C	ADGRL3-AS1;TECRL	intergenic
chr4	63597802	63597802	G	T	ADGRL3-AS1;TECRL	intergenic
chr4	63814764	63814764	G	T	ADGRL3-AS1;TECRL	intergenic
chr4	63864430	63864430	A	C	ADGRL3-AS1;TECRL	intergenic
chr4	64014869	64014869	G	T	ADGRL3-AS1;TECRL	intergenic
chr4	64695171	64695171	C	T	TECRL;LINC02232	intergenic
chr4	65020791	65020791	C	A	LINC02232;EPHA5	intergenic
chr4	65174102	65174102	-	TTTTTTTTTTTTTT	LINC02232;EPHA5	intergenic
chr4	66503607	66503607	A	G	MIR1269A;LOC101927237	intergenic
chr4	68173180	68173180	G	T	TMPRSS11F;FTLP10	intergenic
chr4	68775049	68775049	G	A	UGT2B15;UGT2B10	intergenic
chr4	69409963	69409963	T	G	UGT2B28;UGT2B4	intergenic
chr4	69496949	69496949	G	A	UGT2B4	intronic
chr4	69639141	69639141	A	G	UGT2A1;UGT2A2	exonic
chr4	69648330	69648330	T	G	UGT2A1	intronic
chr4	70219458	70219461	TTTT	GGGG	ODAM;FDCSP	intergenic
chr4	70773287	70773287	G	T	RUFY3	intronic
chr4	71408487	71408487	G	T	SLC4A4	intronic
chr4	72266760	72266760	A	C	NPFFR2;ADAMTS3	intergenic
chr4	72362075	72362075	C	G	ADAMTS3	intronic
chr4	72919825	72919825	T	G	ADAMTS3;COX18	intergenic
chr4	74444482	74444482	A	G	AREG	upstream
chr4	74474344	74474344	G	T	AREG;BTC	intergenic
chr4	75324556	75324556	T	A	LINC02562;LINC02483	intergenic
chr4	75632918	75632918	-	T	CDKL2;G3BP2	intergenic
chr4	76486912	76486912	-	A	SHROOM3	intronic
chr4	77288697	77288697	A	C	CCNG2;CXCL13	intergenic
chr4	77993327	77993327	C	T	MRPL1;FRAS1	intergenic
chr4	78367068	78367068	G	T	FRAS1	intronic
chr4	79007616	79007616	C	G	LINC01088	ncRNA_intronic
chr4	79105801	79105801	A	G	LINC01088	ncRNA_intronic
chr4	79214243	79214243	T	C	LINC01088	ncRNA_intronic
chr4	79297656	79297656	-	C	LINC01088	ncRNA_intronic
chr4	80772625	80772625	C	G	CFAP299	intronic
chr4	80900931	80900931	C	A	CFAP299	intronic
chr4	81057954	81057954	C	T	BMP3	downstream
chr4	81332515	81332515	T	C	PRKG2;RASGEF1B	intergenic
chr4	81777715	81777715	T	A	RASGEF1B;HNRNPD	intergenic
chr4	82218052	82218052	G	T	RASGEF1B;HNRNPD	intergenic
chr4	82261803	82261803	G	A	RASGEF1B;HNRNPD	intergenic
chr4	85702893	85702893	-	AATATAC	ARHGAP24	intronic
chr4	87219849	87219849	C	A	KLHL8	intronic
chr4	88121978	88121978	T	G	ABCG2	intronic
chr4	88392213	88392213	C	G	HERC6	intronic
chr4	88836031	88836031	G	T	FAM13A	intronic
chr4	90186272	90186272	A	C	CCSER1	intronic
chr4	90234208	90234208	C	G	CCSER1	intronic
chr4	91217541	91217541	A	G	CCSER1	intronic
chr4	91627258	91627259	GT	AC	CCSER1;LNCPRESS2	intergenic
chr4	91788707	91788707	C	A	CCSER1;LNCPRESS2	intergenic
chr4	92282054	92282054	G	A	LNCPRESS2;GRID2	intergenic
chr4	92388131	92388131	A	G	GRID2	intronic
chr4	92758847	92758847	G	T	GRID2	intronic
chr4	92984956	92984956	T	C	GRID2	intronic
chr4	93102004	93102004	G	A	GRID2	intronic
chr4	93463630	93463630	G	T	GRID2	intronic
chr4	93809478	93809478	T	A	GRID2;ATOH1	intergenic
chr4	95424664	95424664	G	T	UNC5C	intronic
chr4	96301208	96301208	T	C	PDHA2;LINC02267	intergenic
chr4	96688380	96688380	-	T	LINC02267	ncRNA_intronic
chr4	96982085	96982085	G	T	LINC02267;STPG2-AS1	intergenic
chr4	97639120	97639120	C	A	STPG2	intronic
chr4	98040183	98040183	C	G	STPG2	intronic
chr4	99754147	99754147	C	T	C4orf54;DAPP1	intergenic
chr4	99924445	99924445	G	A	DNAJB14	intronic
chr4	100756479	100756479	G	T	LINC01216;PPP3CA	intergenic
chr4	100973130	100973130	G	A	LINC01216;PPP3CA	intergenic
chr4	102158970	102158970	C	-	BANK1;SLC39A8	intergenic
chr4	103308003	103308003	C	T	CENPE;LINC02428	intergenic
chr4	103759528	103759529	CC	AT	TACR3;CXXC4	intergenic
chr4	104099452	104099452	T	C	TACR3;CXXC4	intergenic
chr4	104725560	104725560	T	A	CXXC4-AS1;TET2	intergenic
chr4	105523318	105523318	C	A	PPA2;ARHGEF38	intergenic
chr4	105659886	105659886	T	C	ARHGEF38	intronic
chr4	106508807	106508807	T	A	LINC02173;DKK2	intergenic
chr4	107227566	107227566	G	T	DKK2;PAPSS1	intergenic
chr4	107285551	107285551	C	A	DKK2;PAPSS1	intergenic
chr4	108710783	108710783	C	T	OSTC;ETNPPL	intergenic
chr4	111214004	111214004	C	A	MIR297;FAM241A	intergenic
chr4	112098269	112098269	C	G	MIR297;FAM241A	intergenic
chr4	112482059	112482059	C	G	ALPK1;NEUROG2	intergenic
chr4	113128777	113128777	C	G	ANK2	intronic
chr4	113166742	113166742	C	G	ANK2	intronic
chr4	114046858	114046858	G	C	ARSJ;UGT8	intergenic
chr4	114445164	114445164	C	G	ARSJ;UGT8	intergenic
chr4	114817164	114817165	TT	-	UGT8;NDST4	intergenic
chr4	115039311	115039311	G	C	NDST4	intronic
chr4	115172594	115172594	C	T	NDST4;MIR1973	intergenic
chr4	115492324	115492324	C	G	NDST4;MIR1973	intergenic
chr4	115965672	115965672	G	A	NDST4;MIR1973	intergenic
chr4	116283740	116283740	G	T	NDST4;MIR1973	intergenic
chr4	117032111	117032111	T	C	MIR1973;TRAM1L1	intergenic
chr4	117181453	117181453	C	T	TRAM1L1;LINC02262	intergenic
chr4	117849769	117849769	G	A	LINC02264	ncRNA_intronic
chr4	117872146	117872146	A	T	LINC02264;NDST3	intergenic
chr4	118120841	118120841	G	A	NDST3	intronic
chr4	118830481	118830481	T	G	SEC24D	intronic
chr4	121365419	121365419	A	T	QRFPR	intronic
chr4	122280287	122280287	C	-	KIAA1109	intronic
chr4	123848747	123848747	T	C	LINC01091	ncRNA_intronic
chr4	124168254	124168254	C	T	LINC01091;LINC02516	intergenic
chr4	125743617	125743617	-	A	MIR2054;INTU	intergenic
chr4	125843421	125843421	-	T	MIR2054;INTU	intergenic
chr4	126049746	126049746	G	C	MIR2054;INTU	intergenic
chr4	126184846	126184846	T	C	MIR2054;INTU	intergenic
chr4	126247065	126247065	G	T	MIR2054;INTU	intergenic
chr4	126276656	126276656	G	T	MIR2054;INTU	intergenic
chr4	126496026	126496026	G	T	MIR2054;INTU	intergenic
chr4	126551745	126551745	A	T	MIR2054;INTU	intergenic
chr4	126627120	126627120	G	T	MIR2054;INTU	intergenic
chr4	127103043	127103043	C	A	MIR2054;INTU	intergenic
chr4	127212533	127212533	G	A	MIR2054;INTU	intergenic
chr4	128811681	128811681	C	-	JADE1	intronic
chr4	129766045	129766045	G	T	LINC02466	ncRNA_intronic
chr4	129768453	129768453	C	A	LINC02466	ncRNA_intronic
chr4	130121405	130121405	T	C	LINC02465;LINC02479	intergenic
chr4	130126471	130126471	A	G	LINC02465;LINC02479	intergenic
chr4	130316853	130316853	G	A	LINC02465;LINC02479	intergenic
chr4	130444860	130444860	C	T	LINC02479;SNHG27	intergenic
chr4	130608917	130608917	G	T	LINC02479;SNHG27	intergenic
chr4	131674184	131674184	C	T	LINC02479;SNHG27	intergenic
chr4	131679727	131679727	C	A	LINC02479;SNHG27	intergenic
chr4	133635894	133635894	G	T	PCDH10;PABPC4L	intergenic
chr4	134277436	134277436	T	C	PABPC4L;LINC02462	intergenic
chr4	134618754	134618754	A	G	LINC02462;LINC02485	intergenic
chr4	135011198	135011199	TT	AA	LINC02462;LINC02485	intergenic
chr4	135214834	135214834	A	G	LINC02485;LINC00613	intergenic
chr4	135538323	135538323	C	G	LINC02485;LINC00613	intergenic
chr4	135743672	135743672	A	G	LINC02485;LINC00613	intergenic
chr4	136515197	136515197	G	A	LINC00613;LINC02511	intergenic
chr4	138358969	138358969	T	C	LINC00499	ncRNA_intronic
chr4	138459208	138459208	C	A	LINC00499;LOC105377448	intergenic
chr4	138685208	138685208	G	T	LINC00499;LOC105377448	intergenic
chr4	139728345	139728345	G	T	MAML3;MGST2	intronic
chr4	140144531	140144531	G	A	MAML3	intronic
chr4	140724620	140724620	C	A	TBC1D9	intronic
chr4	141447595	141447595	C	T	LINC02432;IL15	intergenic
chr4	141507675	141507675	G	T	LINC02432;IL15	intergenic
chr4	141993262	141993262	C	G	IL15;INPP4B	intergenic
chr4	142415126	142415126	G	A	INPP4B	intronic
chr4	143869782	143869782	T	G	LOC105377458;GYPE	intergenic
chr4	144340261	144340261	A	C	GYPA;HHIP-AS1	intergenic
chr4	144630913	144630913	C	A	GYPA;HHIP-AS1	intergenic
chr4	144848971	144848971	C	T	HHIP;ANAPC10	intergenic
chr4	146008739	146008739	G	C	ZNF827;LINC01095	intergenic
chr4	146055238	146055238	G	T	ZNF827;LINC01095	intergenic
chr4	146531864	146531864	G	T	SLC10A7;POU4F2	intergenic
chr4	146948864	146948864	A	G	TTC29;MIR548G	intergenic
chr4	147212662	147212662	C	A	TTC29;MIR548G	intergenic
chr4	148860627	148860627	T	G	NR3C2;LOC105377480	intergenic
chr4	149545531	149545531	A	C	IQCM	intronic
chr4	149715789	149715789	G	T	IQCM	UTR3
chr4	149868345	149868345	C	T	IQCM;DCLK2	intergenic
chr4	150841484	150841484	G	C	LRBA	intronic
chr4	150920432	150920432	G	C	LRBA	intronic
chr4	152024227	152024227	C	A	GATB;LINC02273	intergenic
chr4	152166180	152166180	C	T	LINC02273;FBXW7	intergenic
chr4	152732033	152732033	A	C	TMEM154;TIGD4	intergenic
chr4	152743702	152743703	TG	CA	TMEM154;TIGD4	intergenic
chr4	153965836	153965836	G	A	SFRP2;DCHS2	intergenic
chr4	154012752	154012752	T	A	SFRP2;DCHS2	intergenic
chr4	155055103	155055103	A	C	RBM46;NPY2R	intergenic
chr4	155506038	155506038	G	T	MAP9;GUCY1A1	intergenic
chr4	156624764	156624764	G	A	CTSO;PDGFC	intergenic
chr4	158595974	158595974	A	C	RXFP1	intronic
chr4	158769140	158769140	G	T	FNIP2	UTR5
chr4	159260197	159260197	C	G	RAPGEF2	intronic
chr4	159459513	159459513	G	C	RAPGEF2;LINC02233	intergenic
chr4	160583363	160583363	T	C	LINC02233;FSTL5	intergenic
chr4	160583365	160583365	T	G	LINC02233;FSTL5	intergenic
chr4	161348138	161348138	G	T	LINC02233;FSTL5	intergenic
chr4	162126844	162126844	G	-	FSTL5	intronic
chr4	162883893	162883893	G	C	FSTL5;MIR4454	intergenic
chr4	163824041	163824041	G	C	MARCHF1	intronic
chr4	163878753	163878753	G	A	MARCHF1	intronic
chr4	164384947	164384947	G	T	MARCHF1;SMIM31	intergenic
chr4	164528821	164528828	AATGAATA	-	MARCHF1;SMIM31	intergenic
chr4	165265011	165265011	C	T	KLHL2	intronic
chr4	166487613	166487613	A	T	TLL1;SPOCK3	intergenic
chr4	166675373	166675373	C	G	TLL1;SPOCK3	intergenic
chr4	166677582	166677582	G	T	TLL1;SPOCK3	intergenic
chr4	167454357	167454357	G	T	SPOCK3;ANXA10	intergenic
chr4	168157744	168157744	G	C	ANXA10	intronic
chr4	168292679	168292679	G	A	DDX60	intronic
chr4	168692674	168692674	C	G	PALLD	intronic
chr4	169097846	169097846	T	C	SH3RF1	intronic
chr4	169201797	169201797	A	G	SH3RF1	intronic
chr4	170211957	170211957	C	G	AADAT;LINC01612	intergenic
chr4	170521946	170521946	C	T	LINC01612;LINC02382	intergenic
chr4	170658452	170658452	C	T	LINC01612;LINC02382	intergenic
chr4	170677355	170677355	G	T	LINC01612;LINC02382	intergenic
chr4	170799166	170799166	C	T	LINC02382;LINC02431	intergenic
chr4	171226983	171226983	G	T	MIR6082;LINC02174	intergenic
chr4	171485247	171485247	C	T	MIR6082;LINC02174	intergenic
chr4	171575385	171575385	G	C	MIR6082;LINC02174	intergenic
chr4	171759820	171759820	G	T	LINC02174;LOC441052	intergenic
chr4	172308815	172308815	G	T	GALNTL6	intronic
chr4	173810517	173810517	C	G	HAND2-AS1;LINC02269	intergenic
chr4	173814845	173814845	C	G	HAND2-AS1;LINC02269	intergenic
chr4	173916189	173916189	T	C	LINC02269	ncRNA_intronic
chr4	174288608	174288608	T	G	CEP44	intronic
chr4	175315251	175315251	-	A	ADAM29;GPM6A	intergenic
chr4	177600600	177600600	C	G	AGA;LINC01098	intergenic
chr4	178095175	178095175	A	-	LINC01098;NONE	intergenic
chr4	178919872	178919872	A	G	LINC01098;NONE	intergenic
chr4	179780509	179780510	CA	AT	LINC01098;LINC00290	intergenic
chr4	179800618	179800618	A	T	LINC01098;LINC00290	intergenic
chr4	180006051	180006051	A	G	NONE;LINC00290	intergenic
chr4	180278588	180278588	G	A	NONE;LINC00290	intergenic
chr4	180394197	180394197	G	C	NONE;LINC00290	intergenic
chr4	180464454	180464454	A	G	NONE;LINC00290	intergenic
chr4	180517164	180517164	T	A	NONE;LINC00290	intergenic
chr4	180639229	180639229	G	T	NONE;LINC00290	intergenic
chr4	180814012	180814012	C	A	NONE;LINC00290	intergenic
chr4	180987725	180987725	C	A	NONE;LINC00290	intergenic
chr4	182350481	182350481	G	T	TENM3	intronic
chr4	182734833	182734833	G	A	TENM3	intronic
chr4	183340992	183340992	G	A	CLDN24;CDKN2AIP	intergenic
chr4	183605987	183605987	C	T	ING2;RWDD4	intergenic
chr4	184467040	184467040	C	A	IRF2	intronic
chr4	184663959	184663962	AAAA	CCCC	PRIMPOL	intronic
chr4	186584032	186584032	C	T	MTNR1A;FAT1	intergenic
chr4	186730662	186730662	T	C	FAT1;LINC02374	intergenic
chr4	186972401	186972401	C	A	FAT1;LINC02374	intergenic
chr4	187704380	187704380	C	A	LINC02492;ZFP42	intergenic
chr4	188283511	188283512	GA	TC	TRIML1;LINC01060	intergenic
chr4	188808988	188808988	C	-	LINC02508;LINC01262	intergenic
chr4	189207107	189207107	C	G	LINC02508;LINC01262	intergenic
chr5	159051	159051	C	A	PLEKHG4B	intronic
chr5	1228030	1228030	T	G	SLC6A18	intronic
chr5	1539099	1539099	G	A	LPCAT1;SDHAP3	intergenic
chr5	2443272	2443272	G	A	LOC100506858;LSINCT5	intergenic
chr5	2475302	2475302	C	A	LOC100506858;LSINCT5	intergenic
chr5	3423058	3423058	C	T	LINC01019	ncRNA_intronic
chr5	3457914	3457914	A	C	LINC01019;LINC02162	ncRNA_intronic
chr5	3463523	3463523	C	G	LINC01019	ncRNA_intronic
chr5	3689947	3689947	C	A	IRX1;LINC02114	intergenic
chr5	3947330	3947330	G	T	IRX1;LINC02114	intergenic
chr5	4095539	4095539	T	C	IRX1;LINC02114	intergenic
chr5	4110734	4110734	T	C	IRX1;LINC02114	intergenic
chr5	4239123	4239123	C	A	IRX1;LINC02114	intergenic
chr5	4430965	4430965	G	T	IRX1;LINC02114	intergenic
chr5	4649891	4649891	G	T	IRX1;LINC02114	intergenic
chr5	4752390	4752390	G	T	IRX1;LINC02114	intergenic
chr5	4794659	4794659	C	T	LINC02114;LINC01020	intergenic
chr5	4886076	4886076	G	A	LINC02114;LINC01020	intergenic
chr5	4958116	4958116	G	A	LINC02114;LINC01020	intergenic
chr5	5493001	5493008	GGAGGGAA	-	ICE1;LINC02145	intergenic
chr5	5918363	5918363	G	T	ICE1;LINC02145	intergenic
chr5	6040616	6040616	C	T	ICE1;LINC02145	intergenic
chr5	6143620	6143620	G	T	ICE1;LINC02145	intergenic
chr5	7006446	7006446	C	A	MIR4278;MIR4454	intergenic
chr5	7163006	7163006	C	A	MIR4278;MIR4454	intergenic
chr5	7264676	7264676	C	A	MIR4278;MIR4454	intergenic
chr5	7714810	7714810	C	A	ADCY2	intronic
chr5	7722312	7722312	G	T	ADCY2	intronic
chr5	7776814	7776814	G	A	ADCY2	intronic
chr5	7817137	7817137	A	G	ADCY2	intronic
chr5	7924207	7924207	G	T	MTRR;LINC02226	intergenic
chr5	7972321	7972321	C	T	MTRR;LINC02226	intergenic
chr5	7996965	7996965	A	G	MTRR;LINC02226	intergenic
chr5	8053724	8053724	G	T	MTRR;LINC02226	intergenic
chr5	8110048	8110048	T	C	MTRR;LINC02226	intergenic
chr5	8206636	8206636	G	A	MTRR;LINC02226	intergenic
chr5	8206872	8206872	G	T	MTRR;LINC02226	intergenic
chr5	8356166	8356166	G	A	LINC02226	ncRNA_intronic
chr5	8592503	8592503	T	C	MIR4458HG;LINC02199	intergenic
chr5	8599007	8599007	A	G	MIR4458HG;LINC02199	intergenic
chr5	9676199	9676199	C	A	LINC02112	ncRNA_intronic
chr5	10488624	10488624	C	A	MIR6131;LINC02212	intergenic
chr5	11132280	11132280	C	A	CTNND2	intronic
chr5	11749089	11749089	C	A	CTNND2	intronic
chr5	11762980	11762980	A	C	CTNND2	intronic
chr5	11945580	11945580	A	G	CTNND2;LINC01194	intergenic
chr5	12080309	12080309	G	A	CTNND2;LINC01194	intergenic
chr5	12333288	12333288	C	A	CTNND2;LINC01194	intergenic
chr5	12820274	12820274	C	A	LINC01194;LINC02220	intergenic
chr5	12978265	12978265	G	T	LINC02220	ncRNA_intronic
chr5	13173484	13173484	-	T	LINC02220;DNAH5	intergenic
chr5	13338752	13338752	A	T	LINC02220;DNAH5	intergenic
chr5	14307642	14307642	C	T	TRIO	intronic
chr5	14444078	14444078	G	A	TRIO	intronic
chr5	15321616	15321616	C	A	LINC02149;FBXL7	intergenic
chr5	15738314	15738314	C	T	FBXL7	intronic
chr5	16008354	16008354	A	G	FBXL7;MARCHF11	intergenic
chr5	16495792	16495792	C	A	RETREG1	intronic
chr5	17068399	17068399	C	-	MYO10;BASP1-AS1	intergenic
chr5	17297061	17297061	C	A	BASP1;LINC02111	intergenic
chr5	17494920	17494920	T	C	H3Y2;H3Y1	intergenic
chr5	17503577	17503577	T	-	H3Y2;H3Y1	intergenic
chr5	17503581	17503581	A	G	H3Y2;H3Y1	intergenic
chr5	17787336	17787336	-	T	H3Y1;LINC02223	intergenic
chr5	18110627	18110627	T	A	LINC02223;CDH18	intergenic
chr5	18310300	18310300	A	G	LINC02223;CDH18	intergenic
chr5	18350580	18350580	C	G	LINC02223;CDH18	intergenic
chr5	18715688	18715688	C	T	LINC02223;CDH18	intergenic
chr5	19020751	19020751	A	G	LINC02223;CDH18	intergenic
chr5	19327308	19327308	A	T	LINC02223;CDH18	intergenic
chr5	19530925	19530925	C	T	CDH18	intronic
chr5	19569041	19569041	T	A	CDH18	intronic
chr5	20129021	20129021	G	C	CDH18	intronic
chr5	20151660	20151660	T	G	CDH18	intronic
chr5	20459825	20459825	C	A	CDH18	intronic
chr5	20660533	20660533	C	T	LINC02241	ncRNA_intronic
chr5	20777006	20777006	C	A	LINC02241	ncRNA_intronic
chr5	20889317	20889317	G	T	LINC02241	ncRNA_intronic
chr5	21846988	21846988	A	G	CDH12	intronic
chr5	22058927	22058927	C	A	CDH12	intronic
chr5	22072917	22072917	T	G	CDH12	intronic
chr5	22081274	22081274	G	T	CDH12	intronic
chr5	22397747	22397747	C	G	CDH12	intronic
chr5	22477064	22477064	C	A	CDH12	intronic
chr5	22500501	22500501	C	A	CDH12	intronic
chr5	22808518	22808518	G	T	CDH12	intronic
chr5	23150944	23150944	T	A	CDH12;PRDM9	intergenic
chr5	23190717	23190717	A	T	CDH12;PRDM9	intergenic
chr5	23894680	23894680	G	C	PRDM9;C5orf17	intergenic
chr5	24268733	24268733	C	A	C5orf17;CDH10	intergenic
chr5	24300874	24300881	CTTTCACG	-	C5orf17;CDH10	intergenic
chr5	24614971	24614971	C	G	CDH10	intronic
chr5	24659657	24659657	C	A	CDH10;LINC02239	intergenic
chr5	25454699	25454699	C	T	LINC02211;CDH9	intergenic
chr5	25831142	25831142	C	A	LINC02211;CDH9	intergenic
chr5	25995290	25995290	C	A	LINC02211;CDH9	intergenic
chr5	26667230	26667230	G	T	LINC02211;CDH9	intergenic
chr5	26792898	26792898	A	T	LINC02211;CDH9	intergenic
chr5	26888231	26888231	C	T	CDH9	intronic
chr5	27069206	27069206	C	A	CDH9;PURPL	intergenic
chr5	27142621	27142621	-	A	CDH9;PURPL	intergenic
chr5	27234419	27234419	-	A	CDH9;PURPL	intergenic
chr5	27635117	27635117	T	C	PURPL;LINC02103	intergenic
chr5	27822532	27822532	G	T	PURPL;LINC02103	intergenic
chr5	27866057	27866057	C	A	PURPL;LINC02103	intergenic
chr5	28464042	28464042	G	T	LINC02103;LSP1P3	intergenic
chr5	28587027	28587027	T	G	LINC02103;LSP1P3	intergenic
chr5	28825727	28825764	CTGTTTCCCAGAAACAGTGTATATGTGTATTACTGTTT	-	LINC02103;LSP1P3	intergenic
chr5	29282171	29282171	A	T	LINC02109;LINC02064	intergenic
chr5	29766804	29766804	A	T	LINC02064;LOC105374704	intergenic
chr5	29766806	29766806	G	T	LINC02064;LOC105374704	intergenic
chr5	29779873	29779873	C	A	LINC02064;LOC105374704	intergenic
chr5	30140313	30140315	AGA	-	LOC105374704;CDH6	intergenic
chr5	30167827	30167827	G	T	LOC105374704;CDH6	intergenic
chr5	30203953	30203953	C	T	LOC105374704;CDH6	intergenic
chr5	30680046	30680046	G	T	LOC105374704;CDH6	intergenic
chr5	30878766	30878766	G	C	LOC105374704;CDH6	intergenic
chr5	31305682	31305682	T	G	CDH6	intronic
chr5	32178779	32178779	C	T	GOLPH3;MTMR12	intergenic
chr5	32577976	32577976	G	T	ZFR;SUB1	intergenic
chr5	33338184	33338184	A	C	LINC02160;TARS1	intergenic
chr5	34078798	34078798	C	T	C1QTNF3-AMACR	ncRNA_intronic
chr5	34207981	34207981	G	-	LOC646652;RAI14	intergenic
chr5	34519903	34519903	A	G	NONE;RAI14	intergenic
chr5	35273134	35273134	C	T	PRLR;SPEF2	intergenic
chr5	35273136	35273136	A	G	PRLR;SPEF2	intergenic
chr5	35291026	35291026	C	A	PRLR;SPEF2	intergenic
chr5	35795395	35795395	G	A	SPEF2	intronic
chr5	36740907	36740907	T	G	SLC1A3;NIPBL-DT	intergenic
chr5	36889879	36889879	C	A	NIPBL	intronic
chr5	37604469	37604469	G	T	WDR70	intronic
chr5	37877521	37877521	G	T	GDNF-AS1;LINC02110	intergenic
chr5	38195032	38195032	G	A	LINC02107;EGFLAM	intergenic
chr5	40456829	40456829	G	A	LINC00603;PTGER4	intergenic
chr5	41126331	41126331	T	-	MROH2B;C6	intergenic
chr5	41141771	41141771	C	A	C6	downstream
chr5	41552536	41552536	G	T	PLCXD3;OXCT1	intergenic
chr5	41648727	41648727	C	T	PLCXD3;OXCT1	intergenic
chr5	41994170	41994170	C	A	FBXO4;LOC101926960	intergenic
chr5	42041665	42041665	C	G	FBXO4;LOC101926960	intergenic
chr5	42164881	42164881	C	T	LOC101926960	ncRNA_intronic
chr5	42259621	42259621	C	G	LOC101926960;GHR	intergenic
chr5	42391484	42391484	A	G	LOC101926960;GHR	intergenic
chr5	42539492	42539492	G	A	GHR	intronic
chr5	42929413	42929413	C	G	SELENOP;FLJ32255	intergenic
chr5	42971838	42971838	G	C	SELENOP;FLJ32255	intergenic
chr5	43026642	43026642	A	C	LOC648987	ncRNA_intronic
chr5	43181476	43181476	G	C	ZNF131;NIM1K	intergenic
chr5	43908593	43908593	A	G	NNT;FGF10	intergenic
chr5	44286475	44286475	G	A	NNT;FGF10	intergenic
chr5	44318225	44318225	C	A	FGF10	intronic
chr5	44468745	44468745	C	T	FGF10-AS1;LINC02224	intergenic
chr5	44470957	44470957	C	G	FGF10-AS1;LINC02224	intergenic
chr5	44565422	44565422	C	T	LINC02224;MRPS30-DT	intergenic
chr5	44838385	44838385	G	T	MRPS30;HCN1	intergenic
chr5	45094218	45094218	G	C	MRPS30;HCN1	intergenic
chr5	45176773	45176773	C	T	MRPS30;HCN1	intergenic
chr5	45224073	45224073	C	A	MRPS30;HCN1	intergenic
chr5	45347020	45347020	C	T	HCN1	intronic
chr5	45387029	45387029	G	A	HCN1	intronic
chr5	45411981	45411981	G	C	HCN1	intronic
chr5	45420551	45420551	C	A	HCN1	intronic
chr5	45425523	45425523	A	T	HCN1	intronic
chr5	45744515	45744515	G	T	HCN1;NONE	intergenic
chr5	45834745	45834745	G	T	HCN1;NONE	intergenic
chr5	45918583	45918583	T	A	HCN1;NONE	intergenic
chr5	45926505	45926505	T	C	HCN1;NONE	intergenic
chr5	46024556	46024557	GT	TC	HCN1;NONE	intergenic
chr5	46070714	46070714	C	G	HCN1;NONE	intergenic
chr5	46192730	46192730	G	A	HCN1;NONE	intergenic
chr5	46314256	46314256	G	A	HCN1;NONE	intergenic
chr5	47489218	47489218	A	C	HCN1;NONE	intergenic
chr5	49613893	49613893	A	G	NONE;EMB	intergenic
chr5	49633265	49633265	C	-	NONE;EMB	intergenic
chr5	49633273	49633273	A	G	NONE;EMB	intergenic
chr5	50918665	50918665	A	C	PARP8;LINC02106	intergenic
chr5	52088003	52088004	CT	AA	LINC02118;PELO	intergenic
chr5	52088021	52088021	C	A	LINC02118;PELO	intergenic
chr5	52327802	52327802	G	T	LINC02118;PELO	intergenic
chr5	53478644	53478644	G	-	LOC257396;FST	intergenic
chr5	53500701	53500701	T	A	FST;NDUFS4	intergenic
chr5	53741710	53741710	G	A	NDUFS4;LINC02105	intergenic
chr5	54028031	54028031	C	A	ARL15	intronic
chr5	56752370	56752370	T	C	C5orf67;LOC105378979	intergenic
chr5	56951748	56951748	G	A	MIER3	intronic
chr5	57090239	57090239	G	T	MIER3;GPBP1	intergenic
chr5	57233795	57233795	T	C	GPBP1	intronic
chr5	57972406	57972406	G	T	LINC02225;LINC02101	intergenic
chr5	59692490	59692490	A	C	PDE4D	intronic
chr5	60036460	60036460	T	G	PDE4D	intronic
chr5	61800116	61800116	A	C	C5orf64-AS1;KIF2A	intergenic
chr5	61880668	61880668	C	-	C5orf64-AS1;KIF2A	intergenic
chr5	63022967	63022967	C	T	IPO11;HTR1A	intergenic
chr5	63598318	63598318	T	A	IPO11;HTR1A	intergenic
chr5	63714115	63714115	A	C	IPO11;HTR1A	intergenic
chr5	64349418	64349418	T	C	RNF180	intronic
chr5	64574102	64574102	C	A	RGS7BP	intronic
chr5	65306251	65306251	T	C	ADAMTS6	intronic
chr5	65374943	65374943	A	G	ADAMTS6	intronic
chr5	65487847	65487847	C	T	ADAMTS6;CENPK	intergenic
chr5	67141466	67141466	G	T	MAST4	intronic
chr5	67863640	67863640	G	A	LOC101928858;LINC02219	intergenic
chr5	69201285	69201319	TTCATATCCTTATTCCACCCTGTGCATAACTCTGG	-	CENPH	intronic
chr5	69204464	69204464	G	A	CENPH	intronic
chr5	69204470	69204470	T	G	CENPH	intronic
chr5	71825196	71825196	G	T	CARTPT;MAP1B	intergenic
chr5	72947722	72947722	C	A	TNPO1;FCHO2	intergenic
chr5	73003349	73003349	A	T	FCHO2	intronic
chr5	73332737	73332737	C	A	LOC340090;LINC02230	intergenic
chr5	74207371	74207371	G	C	ARHGEF28;LINC01335	intergenic
chr5	75230017	75230017	C	A	ANKRD31	intronic
chr5	75550647	75550647	G	T	POLK	intronic
chr5	75732459	75732459	C	G	LOC441087;SV2C	intergenic
chr5	77732557	77732557	A	C	TBCA	intronic
chr5	80817677	80817677	T	C	MSH3	intronic
chr5	81831184	81831184	C	G	SSBP2;ATG10	intergenic
chr5	82039371	82039371	C	G	ATG10	intronic
chr5	82463956	82463956	A	C	ATP6AP1L;MIR3977	intergenic
chr5	82910144	82910144	C	G	LINC01338;TMEM167A	intergenic
chr5	83860038	83860038	C	A	HAPLN1;EDIL3	intergenic
chr5	84016315	84016315	C	A	EDIL3	intronic
chr5	84591068	84591068	C	A	EDIL3;NBPF22P	intergenic
chr5	85092751	85092751	G	T	EDIL3;NBPF22P	intergenic
chr5	85328905	85328905	C	A	EDIL3;NBPF22P	intergenic
chr5	85447032	85447032	A	C	EDIL3;NBPF22P	intergenic
chr5	86167879	86167879	T	C	EDIL3;NBPF22P	intergenic
chr5	86594806	86594806	G	T	NBPF22P;COX7C	intergenic
chr5	87814126	87814126	C	A	LINC02488;TMEM161B	intergenic
chr5	87840360	87840360	G	T	LINC02488;TMEM161B	intergenic
chr5	88450221	88450221	C	T	LINC02060;LINC00461	intergenic
chr5	88466488	88466488	G	A	LINC02060;LINC00461	intergenic
chr5	88615815	88615815	G	A	LINC00461	ncRNA_intronic
chr5	88615829	88615829	G	A	LINC00461	ncRNA_intronic
chr5	88895709	88895709	-	T	MEF2C-AS1	ncRNA_intronic
chr5	88928096	88928096	C	A	MEF2C-AS1	ncRNA_intronic
chr5	89339690	89339690	A	G	MEF2C-AS1	ncRNA_intronic
chr5	89611912	89611912	A	T	MEF2C-AS1;MIR3660	intergenic
chr5	90239146	90239146	C	A	LINC01339	ncRNA_intronic
chr5	90817766	90817766	A	G	ADGRV1	intronic
chr5	91016439	91016439	-	T	ADGRV1	intronic
chr5	91158514	91158514	T	A	ADGRV1	intronic
chr5	91664521	91664521	A	G	ARRDC3-AS1;NR2F1-AS1	intergenic
chr5	91872117	91872117	A	T	ARRDC3-AS1;NR2F1-AS1	intergenic
chr5	91935996	91935996	C	T	ARRDC3-AS1;NR2F1-AS1	intergenic
chr5	93740100	93740100	C	G	POU5F2	UTR3
chr5	93912420	93912420	T	A	FAM172A	intronic
chr5	94181434	94181434	C	T	KIAA0825	intronic
chr5	94571493	94571493	G	A	KIAA0825	intronic
chr5	94891089	94891099	TATGACCTTCG	-	MCTP1	intronic
chr5	95821870	95821870	T	G	GLRX	intronic
chr5	96172495	96172495	G	A	LOC101929710	ncRNA_intronic
chr5	96419422	96419422	-	CTCTCTCTCTCC	LOC101929710	ncRNA_intronic
chr5	96466399	96466399	C	A	LOC101929710	ncRNA_intronic
chr5	98097401	98097401	A	T	LINC01846	ncRNA_intronic
chr5	98342197	98342197	G	C	LINC01846;RGMB	intergenic
chr5	98617909	98617909	G	A	LINC01846;RGMB	intergenic
chr5	100284778	100284778	G	T	LINC02113;LOC100133050	intergenic
chr5	101682744	101682744	-	C	ST8SIA4;SLCO4C1	intergenic
chr5	101884371	101884371	T	C	ST8SIA4;SLCO4C1	intergenic
chr5	101894592	101894592	G	A	ST8SIA4;SLCO4C1	intergenic
chr5	101996587	101996587	G	T	ST8SIA4;SLCO4C1	intergenic
chr5	102476323	102476323	C	A	SLCO6A1	intronic
chr5	102587196	102587196	G	A	LINC00492	ncRNA_intronic
chr5	102967889	102967889	-	T	PAM	intronic
chr5	103067968	103067968	G	C	PAM;GIN1	intergenic
chr5	103701201	103701201	T	A	NUDT12;RAB9BP1	intergenic
chr5	104034603	104034603	C	T	NUDT12;RAB9BP1	intergenic
chr5	104205824	104205824	G	C	NUDT12;RAB9BP1	intergenic
chr5	104415756	104415756	T	A	NUDT12;RAB9BP1	intergenic
chr5	105199826	105199826	C	T	RAB9BP1;LINC01950	intergenic
chr5	105593960	105593960	T	C	RAB9BP1;LINC01950	intergenic
chr5	106842379	106842379	T	G	LINC01950	ncRNA_intronic
chr5	107110016	107110016	G	A	LINC01950;EFNA5	intergenic
chr5	107309591	107309591	G	T	LINC01950;EFNA5	intergenic
chr5	108467955	108467955	C	A	FBXL17;LINC01023	intergenic
chr5	109019163	109019163	A	T	FER	intronic
chr5	109301926	109301926	G	T	LOC285638	ncRNA_intronic
chr5	110242321	110242321	C	T	LINC01848;TMEM232	intergenic
chr5	110879066	110879066	G	C	SLC25A46;TSLP	intergenic
chr5	110929715	110929715	A	G	SLC25A46;TSLP	intergenic
chr5	112188614	112188614	T	C	EPB41L4A	intronic
chr5	112857276	112857276	-	A	APC;SRP19	intergenic
chr5	113107449	113107449	C	A	MCC	intronic
chr5	113444681	113444681	T	C	MCC	intronic
chr5	114823552	114823552	C	A	LOC101927078;TRIM36	intergenic
chr5	115057637	115057637	T	G	LOC101927078;TRIM36	intergenic
chr5	116629261	116629261	C	G	SEMA6A-AS2;LINC02214	intergenic
chr5	116694676	116694676	A	G	SEMA6A-AS2;LINC02214	intergenic
chr5	116906878	116906879	GT	AG	LINC02214;LINC00992	intergenic
chr5	117082183	117082183	C	T	LINC02214;LINC00992	intergenic
chr5	117091931	117091931	G	C	LINC02214;LINC00992	intergenic
chr5	117144243	117144243	C	G	LINC02214;LINC00992	intergenic
chr5	117210942	117210942	C	T	LINC02214;LINC00992	intergenic
chr5	117326977	117326977	G	A	LINC02214;LINC00992	intergenic
chr5	117581569	117581569	A	T	LINC00992;LINC02147	intergenic
chr5	118049779	118049779	A	T	LINC02147	ncRNA_intronic
chr5	118145260	118145260	C	A	LINC02147	ncRNA_intronic
chr5	118159444	118159444	T	C	LINC02147	ncRNA_intronic
chr5	118353886	118353887	CT	TA	LINC02208	ncRNA_intronic
chr5	119635912	119635912	T	C	FAM170A	downstream
chr5	119811541	119811541	C	A	FAM170A;PRR16	intergenic
chr5	120172085	120172085	T	C	FAM170A;PRR16	intergenic
chr5	120321542	120321542	G	C	FAM170A;PRR16	intergenic
chr5	120431877	120431877	G	A	FAM170A;PRR16	intergenic
chr5	120836228	120836228	T	C	PRR16;LOC102467226	intergenic
chr5	121116958	121116958	A	-	PRR16;LOC102467226	intergenic
chr5	121150390	121150390	G	T	PRR16;LOC102467226	intergenic
chr5	121345961	121345961	C	G	LOC102467226;FTMT	intergenic
chr5	122392943	122392943	G	C	SNCAIP	intronic
chr5	122576868	122576868	C	A	MGC32805;LOC101927357	intergenic
chr5	123333522	123333522	A	G	PRDM6;CEP120	intergenic
chr5	124617182	124617182	G	T	LINC01170;ZNF608	intergenic
chr5	127147822	127147825	TTTT	-	C5orf63;MEGF10	intergenic
chr5	127997277	127997279	TTT	GGG	LINC01184	ncRNA_intronic
chr5	128532965	128532965	G	A	FBN2	intronic
chr5	128950032	128950032	G	A	FBN2;SLC27A6	intergenic
chr5	129139474	129139474	A	G	ISOC1;MIR4460	intergenic
chr5	129736627	129736627	G	A	ADAMTS19	intronic
chr5	130079537	130079537	T	A	CHSY3	intronic
chr5	130153936	130153936	G	A	CHSY3	intronic
chr5	130427684	130427684	G	A	CHSY3;HINT1	intergenic
chr5	131072038	131072038	G	T	CHSY3;HINT1	intergenic
chr5	131976092	131976092	G	T	ACSL6	intronic
chr5	134354289	134354289	G	C	CDKL3	intronic
chr5	134769328	134769329	TT	-	DDX46	intronic
chr5	135516482	135516482	-	C	TIFAB;NEUROG1	intergenic
chr5	135720290	135720290	C	T	SLC25A48	intronic
chr5	136241217	136241217	A	T	TRPC7-AS2	ncRNA_intronic
chr5	136963624	136963624	G	A	TRPC7;SPOCK1	intergenic
chr5	137034109	137034109	G	T	SPOCK1	intronic
chr5	138151789	138151789	A	T	BRD8	intronic
chr5	138940686	138940686	T	G	CTNNA1;SIL1	intergenic
chr5	139349988	139349988	G	A	PAIP2	intronic
chr5	139561313	139561313	C	A	UBE2D2	UTR5
chr5	139921419	139921419	G	T	NRG2	intronic
chr5	140570400	140570400	C	T	SLC35A4;CD14	intergenic
chr5	141526147	141526147	C	G	DIAPH1	exonic
chr5	142647239	142647239	C	A	FGF1	intronic
chr5	142996125	142996125	G	A	ARHGAP26	intronic
chr5	143048567	143048567	A	T	ARHGAP26	intronic
chr5	143126365	143126365	G	A	ARHGAP26	intronic
chr5	143616891	143616891	T	A	NR3C1;MIR5197	intergenic
chr5	144550562	144550562	G	T	KCTD16;PRELID2	intergenic
chr5	144818956	144818956	T	A	KCTD16;PRELID2	intergenic
chr5	145193648	145193648	C	G	KCTD16;PRELID2	intergenic
chr5	145253155	145253155	C	G	KCTD16;PRELID2	intergenic
chr5	145660217	145660217	C	T	KCTD16;PRELID2	intergenic
chr5	146164387	146164387	T	C	LARS1	exonic
chr5	146952925	146952925	G	T	PPP2R2B	intronic
chr5	147008623	147008623	G	A	PPP2R2B	intronic
chr5	147214687	147214687	C	T	STK32A-AS1	ncRNA_intronic
chr5	147381880	147381880	T	-	STK32A	intronic
chr5	148258844	148258844	G	T	MARCOL;LOC102546294	intergenic
chr5	148632027	148632027	G	T	HTR4	intronic
chr5	149457453	149457453	G	T	CARMN;CSNK1A1	intergenic
chr5	149522249	149522249	G	A	CSNK1A1	intronic
chr5	149923431	149923431	G	A	PDE6A	intronic
chr5	152631828	152631828	G	T	LINC01470	ncRNA_intronic
chr5	152677168	152677168	T	G	LINC01470	ncRNA_intronic
chr5	152687606	152687606	G	C	LINC01470	ncRNA_intronic
chr5	152829288	152829288	C	G	LINC01470	ncRNA_intronic
chr5	154173095	154173095	G	A	MFAP3;GALNT10	intergenic
chr5	154540987	154540987	G	C	HAND1;MIR3141	intergenic
chr5	154573769	154573769	G	A	HAND1;MIR3141	intergenic
chr5	155370845	155370845	T	C	KIF4B;SGCD	intergenic
chr5	155877784	155877784	C	A	KIF4B;SGCD	intergenic
chr5	156121556	156121556	G	T	KIF4B;SGCD	intergenic
chr5	156215519	156215519	G	-	KIF4B;SGCD	intergenic
chr5	156313380	156313380	G	T	KIF4B;SGCD	intergenic
chr5	156665433	156665433	A	G	SGCD	intronic
chr5	156798359	156798359	G	T	SGCD;PPP1R2B	intergenic
chr5	158610582	158610582	T	A	LINC02227;EBF1	intergenic
chr5	159439710	159439710	G	A	LOC285626;LINC01845	intergenic
chr5	160310820	160310820	G	A	CCNJL	intronic
chr5	160444358	160444358	C	G	PTTG1;MIR3142HG	intergenic
chr5	161119859	161119859	C	T	LINC02159;GABRB2	intergenic
chr5	161515289	161515289	A	T	GABRB2	intronic
chr5	161609349	161609349	C	A	GABRB2;GABRA6	intergenic
chr5	161650712	161650737	AAGACCTTTATCATATTGAATTTTGC	-	GABRB2;GABRA6	intergenic
chr5	161729543	161729543	G	T	GABRA6;GABRA1	intergenic
chr5	161759266	161759266	A	C	GABRA6;GABRA1	intergenic
chr5	162124402	162124402	C	G	GABRG2	intronic
chr5	162327761	162327761	G	C	GABRG2;CCNG1	intergenic
chr5	162370588	162370589	AA	CC	GABRG2;CCNG1	intergenic
chr5	162585686	162585686	G	T	GABRG2;CCNG1	intergenic
chr5	162877031	162877031	A	T	GABRG2;CCNG1	intergenic
chr5	162905799	162905800	CA	AG	GABRG2;CCNG1	intergenic
chr5	163319817	163319817	T	G	GABRG2;CCNG1	intergenic
chr5	164822786	164822786	T	C	LOC102546299;NONE	intergenic
chr5	164875914	164875914	C	-	LOC102546299;NONE	intergenic
chr5	165170330	165170330	C	T	LOC102546299;LINC01947	intergenic
chr5	165257798	165257798	G	A	LOC102546299;LINC01947	intergenic
chr5	165490685	165490685	T	C	LOC102546299;LINC01947	intergenic
chr5	165630384	165630384	G	C	LOC102546299;LINC01947	intergenic
chr5	165666063	165666063	G	T	LOC102546299;LINC01947	intergenic
chr5	166032393	166032393	A	C	LOC102546299;LINC01947	intergenic
chr5	166351530	166351530	C	A	LOC102546299;LINC01947	intergenic
chr5	166419915	166419915	G	T	LOC102546299;LINC01947	intergenic
chr5	166484977	166484977	G	C	LOC102546299;LINC01947	intergenic
chr5	166663177	166663177	G	C	NONE;LINC01947	intergenic
chr5	166901373	166901373	A	C	NONE;LINC01947	intergenic
chr5	166945994	166945994	G	A	LINC01947;TENM2	intergenic
chr5	168736270	168736270	G	A	SLIT3	intronic
chr5	169265970	169265970	C	A	SLIT3	intronic
chr5	169697105	169697105	C	G	DOCK2	intronic
chr5	170393977	170393977	C	A	KCNIP1-OT1	ncRNA_intronic
chr5	171150706	171150706	G	T	RANBP17	intronic
chr5	172081305	172081305	T	G	STK10	intronic
chr5	172230996	172230996	G	A	UBTD2	intronic
chr5	172938704	172938704	G	T	ERGIC1	intronic
chr5	172976174	172976174	G	T	RPL26L1;ATP6V0E1	intergenic
chr5	173327367	173327367	C	T	STC2	intronic
chr5	175617742	175617742	G	T	SFXN1;HRH2	intergenic
chr5	176004000	176004000	G	A	THOC3;LOC100996385	intergenic
chr5	176305645	176305645	T	C	SIMC1	intronic
chr5	178999603	178999603	C	A	GRM6;ZNF879	intergenic
chr5	180310105	180310106	CA	TG	GFPT2	intronic
chr6	435898	435898	G	C	IRF4;EXOC2	intergenic
chr6	1495486	1495486	C	T	FOXF2;FOXCUT	intergenic
chr6	2879992	2879992	T	C	SERPINB9P1;LOC101927730	intergenic
chr6	3362404	3362404	-	AAAAAAAAAAAAAAAAAAAAA	SLC22A23	intronic
chr6	3730146	3730146	G	C	PXDC1	intronic
chr6	4801476	4801476	T	-	CDYL	intronic
chr6	5399141	5399141	T	C	FARS2	intronic
chr6	5469053	5469053	T	G	FARS2	intronic
chr6	5712633	5712633	G	T	FARS2	intronic
chr6	5958147	5958147	A	-	FARS2;NRN1	intergenic
chr6	6343973	6344001	TATGACATTGTACTTAAATGACTTACACT	-	F13A1;LY86-AS1	intergenic
chr6	6835099	6835099	G	T	LY86;RREB1	intergenic
chr6	6902369	6902369	C	T	LY86;RREB1	intergenic
chr6	7299690	7299691	AA	-	SSR1	intronic
chr6	8333647	8333647	G	A	EEF1E1-BLOC1S5;SLC35B3	intergenic
chr6	9524383	9524383	C	A	LOC100506207;TFAP2A	intergenic
chr6	10209511	10209511	C	A	LOC100506207;TFAP2A	intergenic
chr6	11181457	11181457	A	G	SMIM13;NEDD9	intergenic
chr6	12645857	12645857	G	A	LINC02530;PHACTR1	intergenic
chr6	14018227	14018227	C	A	RNF182;CD83	intergenic
chr6	14718557	14718557	-	AAAAAAAAAAAAAA	LINC01108;JARID2	intergenic
[truncated: 10,998 more rows]
