# Supplementary material for: POLE Deficiency Exacerbates Diesel Engine Exhaust‐Induced Genomic Instability and Malignant Transformation of Bronchial Epithelial Cells
Source: Adv Sci (Weinh). 2025 Jun 29;12(36):e15943. doi: 10.1002/advs.202415943 (PMC12463065; doi:10.1002/advs.202415943)
Supplement: Supplementary file 3 — Supplemental DateFile 2 [file ADVS-12-e15943-s001.xlsx]

## Sheet: Supporting Information Data 2
Supporting Information Data 2: Differentially expressed genes
gene	baseMean	log2FoldChange	lfcSE	stat	pvalue	padj
LINC00602	320.556	-5.33299	0.360518	-14.7926	1.64e-49	2.39e-45
TNC	708.226	2.80982	0.199595	14.0776	5.21e-45	3.8e-41
SMOX	299.111	-3.83372	0.278501	-13.7655	4.11e-43	2e-39
FN1	1699.98	2.32927	0.169659	13.7291	6.8e-43	2.48e-39
H1-1	162.628	-3.01281	0.245167	-12.2888	1.04e-34	3.03e-31
PTGES	482.834	-2.5751	0.212256	-12.132	7.15e-34	1.74e-30
H2AC16	473.318	-3.04774	0.26096	-11.679	1.63e-31	3.4e-28
LINC00473	79.1483	-4.77217	0.418	-11.4167	3.45e-30	6.29e-27
FZD10	91.4891	-5.6115	0.498877	-11.2483	2.36e-29	3.83e-26
H4C9	392.587	-2.94397	0.269933	-10.9063	1.08e-27	1.57e-24
H2BC13	424.412	-2.72009	0.253676	-10.7227	7.97e-27	1.06e-23
GAL	71.5157	-4.88805	0.458838	-10.6531	1.69e-26	2.05e-23
RHOB	165.758	-3.06876	0.290016	-10.5813	3.64e-26	4.08e-23
H2BC10	337.368	-2.53713	0.247281	-10.2601	1.07e-24	1.04e-21
H3C12	167.185	-3.22579	0.314261	-10.2647	1.02e-24	1.04e-21
NIBAN1	382	2.37731	0.232642	10.2188	1.63e-24	1.49e-21
LAMC2	746.186	1.8811	0.187685	10.0227	1.21e-23	1.04e-20
HSPA5	15546.2	2.24057	0.224052	10.0002	1.52e-23	1.23e-20
H1-4	2079.83	-2.06748	0.209093	-9.88785	4.7e-23	3.61e-20
PTPN14	530.2	1.91367	0.195298	9.79873	1.14e-22	8.31e-20
SFRP1	89.5542	-7.51178	0.775437	-9.68716	3.42e-22	2.37e-19
H2BC9	271.807	-2.28853	0.238897	-9.57955	9.75e-22	6.46e-19
ARHGAP29	161.838	3.56834	0.376604	9.47505	2.67e-21	1.69e-18
H2BC17	463.517	-2.01278	0.216846	-9.2821	1.66e-20	1.01e-17
H1-3	804.672	-1.57142	0.17243	-9.11335	7.99e-20	4.66e-17
H2AC14	492.494	-2.5503	0.280011	-9.10786	8.4e-20	4.71e-17
H3C8	931.483	-2.60135	0.28695	-9.06551	1.24e-19	6.7e-17
H2BC7	736.808	-2.25721	0.252537	-8.93811	3.96e-19	2.06e-16
H1-5	1694.43	-1.90911	0.215066	-8.87688	6.88e-19	3.46e-16
H2BC14	179.182	-3.16728	0.359447	-8.81151	1.23e-18	6e-16
H2AC12	264.225	-2.4353	0.28005	-8.69595	3.44e-18	1.57e-15
H2AC13	819.702	-2.56023	0.294324	-8.69867	3.36e-18	1.57e-15
CEMIP	281.255	-1.67984	0.195929	-8.57372	1e-17	4.43e-15
RND3	233.583	2.48764	0.293592	8.47312	2.39e-17	1.02e-14
LAMA3	430.4	1.97915	0.236873	8.3553	6.53e-17	2.72e-14
H2AC8	1140.9	-1.79756	0.215268	-8.35031	6.81e-17	2.76e-14
H3C7	1077.59	-1.9194	0.230252	-8.3361	7.68e-17	3.03e-14
H2BC11	510.756	-2.10458	0.253907	-8.28876	1.14e-16	4.39e-14
F3	410.349	2.0148	0.244871	8.22801	1.9e-16	7.12e-14
SEMA3C	171.939	3.11588	0.379877	8.20236	2.36e-16	8.59e-14
H2BC4	1599.45	-1.61037	0.197359	-8.15958	3.36e-16	1.2e-13
LIMA1	243.866	1.98421	0.244781	8.10606	5.23e-16	1.82e-13
H2BC6	317.981	-2.19774	0.271504	-8.09471	5.74e-16	1.95e-13
SOX6	54.2243	4.09167	0.506076	8.08508	6.21e-16	2.06e-13
IRX1	66.7716	-9.93969	1.23401	-8.05476	7.96e-16	2.58e-13
H2BC3	36.1633	-4.22458	0.526426	-8.02501	1.02e-15	3.22e-13
SLFN5	279.224	2.33624	0.2915	8.01455	1.11e-15	3.43e-13
H2BC5	836.215	-1.54672	0.194371	-7.95757	1.75e-15	5.26e-13
H3C10	497.146	-2.56096	0.321867	-7.95657	1.77e-15	5.26e-13
MYBL2	399.367	-1.94724	0.24522	-7.94078	2.01e-15	5.86e-13
RHOV	152.065	-2.18454	0.275447	-7.93087	2.18e-15	6.22e-13
H2AC17	798.15	-2.26431	0.28729	-7.88162	3.23e-15	8.89e-13
H2BC8	426.132	-1.57638	0.200004	-7.88175	3.23e-15	8.89e-13
NUP210	414.133	-1.75352	0.225362	-7.78092	7.2e-15	1.94e-12
MCM7	456.02	-1.41479	0.182881	-7.73615	1.02e-14	2.72e-12
MAP1B	534.011	2.36115	0.306201	7.71113	1.25e-14	3.25e-12
ALDH3B2	38.8634	-3.54856	0.462036	-7.68025	1.59e-14	4.06e-12
ARSD-AS1	56.035	-9.68539	1.26303	-7.66839	1.74e-14	4.38e-12
PIGH	93.1157	-2.60233	0.340237	-7.64857	2.03e-14	5.02e-12
IFI16	266.881	2.46693	0.323756	7.61972	2.54e-14	6.18e-12
H3C11	605.014	-1.65441	0.217433	-7.60882	2.77e-14	6.61e-12
ID1	325.902	-1.79636	0.236449	-7.59723	3.03e-14	7.12e-12
PKN1	325.262	-1.63594	0.216456	-7.55783	4.1e-14	9.49e-12
F13A1	32.1805	-4.52046	0.599721	-7.53762	4.79e-14	1.09e-11
EGFR	1729.02	1.40062	0.18718	7.48274	7.28e-14	1.63e-11
H3C4	213.484	-2.38735	0.319734	-7.46668	8.22e-14	1.82e-11
ITGA6	679.85	2.07897	0.278882	7.45464	9.01e-14	1.96e-11
AUTS2	39.0381	-9.17041	1.23236	-7.44134	9.97e-14	2.14e-11
UPP1	605.479	1.64223	0.2212	7.42416	1.13e-13	2.4e-11
EVA1C	87.6731	-2.51336	0.339912	-7.39416	1.42e-13	2.96e-11
LOC100128653	255.273	-2.15636	0.292014	-7.38445	1.53e-13	3.14e-11
CCBE1	71.7209	2.86581	0.388189	7.38253	1.55e-13	3.15e-11
H2AC4	100.277	-2.36386	0.32225	-7.33547	2.21e-13	4.41e-11
MAPK4	33.2357	-6.07617	0.831884	-7.30411	2.79e-13	5.5e-11
IFFO2	192.496	-1.56341	0.214814	-7.27799	3.39e-13	6.59e-11
TONSL	161.363	-1.89494	0.261366	-7.25014	4.16e-13	7.99e-11
H2AC11	892.052	-2.11664	0.29226	-7.24232	4.41e-13	8.35e-11
PCSK9	85.6898	-2.31652	0.320182	-7.23501	4.65e-13	8.7e-11
NR4A1	213.512	-1.97	0.272464	-7.23033	4.82e-13	8.9e-11
DSG3	220.492	2.25642	0.312222	7.22696	4.94e-13	9e-11
OSBPL9	183.341	1.79416	0.250113	7.17341	7.32e-13	1.32e-10
TMEM40	111.341	2.07091	0.290144	7.13753	9.5e-13	1.69e-10
ANXA1	735.913	2.0895	0.295278	7.07638	1.48e-12	2.6e-10
ADRB2	61.7463	2.67686	0.383491	6.98025	2.95e-12	5.12e-10
COL17A1	1678.01	1.10245	0.15855	6.95336	3.57e-12	6.12e-10
SEL1L	355.615	2.16396	0.312013	6.93547	4.05e-12	6.87e-10
DUSP4	405.525	-1.29562	0.187372	-6.91468	4.69e-12	7.86e-10
TGM2	1174.88	-1.48111	0.215372	-6.87698	6.11e-12	1e-09
IL1A	171.928	2.43927	0.355261	6.86613	6.6e-12	1.07e-09
FRYL	76.7708	2.5327	0.37027	6.84015	7.91e-12	1.27e-09
NUCB2	178.53	2.20471	0.322511	6.83609	8.14e-12	1.29e-09
JMJD1C	120.213	1.87868	0.275339	6.82315	8.91e-12	1.4e-09
SCNN1A	133.387	-1.65219	0.242276	-6.81943	9.14e-12	1.42e-09
DNMT1	664.862	-1.19492	0.176343	-6.77609	1.23e-11	1.9e-09
KRT14	2129.44	1.54977	0.229478	6.75345	1.44e-11	2.19e-09
NRARP	77.3821	-2.11091	0.312613	-6.75245	1.45e-11	2.19e-09
NR4A2	67.1449	-2.10725	0.313334	-6.72524	1.75e-11	2.61e-09
CA9	187.997	-1.71156	0.255012	-6.71168	1.92e-11	2.83e-09
H3C1	182.784	-2.07096	0.308624	-6.71031	1.94e-11	2.83e-09
FOS	140.35	-1.97884	0.296565	-6.67253	2.51e-11	3.63e-09
ADARB2	54.6522	-2.33603	0.351749	-6.64119	3.11e-11	4.41e-09
H2BC18	916.378	-1.98365	0.298679	-6.64143	3.11e-11	4.41e-09
RN7SK	61894.5	-1.43163	0.215619	-6.63961	3.15e-11	4.41e-09
MYO1B	402.921	1.73014	0.261022	6.62834	3.39e-11	4.72e-09
IL6R	41.1545	2.93705	0.444103	6.61344	3.76e-11	5.17e-09
AGR2	51.0307	2.61171	0.395477	6.60395	4e-11	5.46e-09
H4C13	196.146	-1.84726	0.281084	-6.57194	4.97e-11	6.71e-09
FAM20C	79.182	-2.30548	0.351077	-6.56687	5.14e-11	6.88e-09
H3C2	919.875	-1.36807	0.208559	-6.55964	5.39e-11	7.15e-09
HLA-B	59.2115	2.9319	0.448611	6.53549	6.34e-11	8.26e-09
IL24	161.483	1.60339	0.245341	6.53537	6.35e-11	8.26e-09
H2AX	623.806	-2.05319	0.314256	-6.53349	6.43e-11	8.29e-09
JAK1	294.619	1.71902	0.263769	6.51713	7.17e-11	9.17e-09
TMEM178B	39.5762	-2.60129	0.399569	-6.51024	7.5e-11	9.52e-09
PLEKHH1	147.686	-1.53905	0.237679	-6.47534	9.46e-11	1.19e-08
MCM3	265.95	-1.29243	0.200893	-6.43341	1.25e-10	1.56e-08
EHF	210.461	1.68966	0.262936	6.42612	1.31e-10	1.6e-08
NDRG4	111.501	-2.07368	0.322662	-6.42678	1.3e-10	1.6e-08
RNF11	156.825	1.58199	0.247012	6.40452	1.51e-10	1.83e-08
KRT5	2820.94	1.04753	0.163601	6.40294	1.52e-10	1.84e-08
IFT22	326.889	-1.5887	0.249535	-6.36664	1.93e-10	2.29e-08
TRAM1	284.684	1.46782	0.230599	6.36526	1.95e-10	2.29e-08
H2BU1	147.528	-2.32266	0.365266	-6.35883	2.03e-10	2.37e-08
NUDT6	192.86	1.78439	0.280978	6.35063	2.14e-10	2.48e-08
DDX39A	178.609	-1.53186	0.241518	-6.34262	2.26e-10	2.57e-08
MAP1LC3B	227.547	1.56707	0.247032	6.34361	2.24e-10	2.57e-08
IGFBP4	334.662	-1.89184	0.298527	-6.33724	2.34e-10	2.64e-08
CHAF1A	172.231	-1.51547	0.24074	-6.29508	3.07e-10	3.45e-08
ABCA1	39.8985	2.74719	0.439708	6.24775	4.16e-10	4.64e-08
FIRRE	26.0275	-4.38021	0.703464	-6.22662	4.77e-10	5.27e-08
ETFB	17.166	-7.98638	1.28368	-6.22149	4.92e-10	5.4e-08
BHLHE40	761.558	-1.05286	0.169269	-6.22003	4.97e-10	5.41e-08
MCM2	489.391	-1.45658	0.23541	-6.18743	6.12e-10	6.61e-08
MACF1	787.736	1.82344	0.295457	6.1716	6.76e-10	7.25e-08
PMEPA1	251.328	-1.44957	0.235975	-6.1429	8.1e-10	8.63e-08
FZD4	164.976	1.67706	0.27366	6.12826	8.88e-10	9.39e-08
RTRAF	1626.35	-1.46473	0.239323	-6.1203	9.34e-10	9.8e-08
SMARCB1	25.53	-4.66024	0.765214	-6.09012	1.13e-09	1.18e-07
FBLIM1	268.011	1.45925	0.240275	6.07327	1.25e-09	1.29e-07
RSAD2	63.727	2.60406	0.428743	6.07371	1.25e-09	1.29e-07
H1-2	1587.56	-1.02076	0.168419	-6.06084	1.35e-09	1.38e-07
METTL7A	43.2043	-2.94642	0.486748	-6.05328	1.42e-09	1.44e-07
NDFIP2	127.608	1.55098	0.256647	6.04327	1.51e-09	1.52e-07
USP43	64.7896	-1.99247	0.330195	-6.03421	1.6e-09	1.6e-07
SH2D5	49.602	2.29629	0.38093	6.02811	1.66e-09	1.65e-07
SAMD1	121.091	-1.6476	0.273388	-6.02659	1.67e-09	1.65e-07
RASD1	37.934	-3.30297	0.550309	-6.00202	1.95e-09	1.91e-07
IRX2	832.348	-1.19492	0.19935	-5.99405	2.05e-09	1.99e-07
S100A2	1054.38	1.11366	0.186262	5.97897	2.25e-09	2.15e-07
ARSD	25.0249	-6.65643	1.11443	-5.97295	2.33e-09	2.22e-07
RAB38	186.185	1.42609	0.238839	5.97092	2.36e-09	2.23e-07
NID2	504.076	-1.02833	0.17243	-5.96376	2.47e-09	2.32e-07
CAV2	225.131	1.3507	0.226806	5.95531	2.6e-09	2.43e-07
S100P	19.5572	-4.26887	0.717474	-5.94986	2.68e-09	2.49e-07
PLAC4	253.988	-1.52547	0.256582	-5.94536	2.76e-09	2.55e-07
CARD11	34.477	2.91252	0.490337	5.93982	2.85e-09	2.62e-07
LOC101927954	39.4079	-3.29915	0.556371	-5.92976	3.03e-09	2.77e-07
COPB1	261.908	1.76785	0.298502	5.92239	3.17e-09	2.87e-07
CTH	59.6203	2.13178	0.360316	5.91642	3.29e-09	2.96e-07
AAK1	230.566	1.4077	0.238059	5.91324	3.35e-09	3e-07
SPCS3	138.62	1.54178	0.261988	5.88493	3.98e-09	3.54e-07
LOC101926943	784.137	-1.25894	0.215595	-5.83938	5.24e-09	4.63e-07
IL6ST	154.649	2.06656	0.354533	5.82897	5.58e-09	4.86e-07
NBEAL1	45.4879	2.25102	0.386229	5.8282	5.6e-09	4.86e-07
SLC31A1	164.948	1.47098	0.252342	5.82931	5.57e-09	4.86e-07
MPPE1	171.298	-1.37549	0.236051	-5.82711	5.64e-09	4.87e-07
ANKRD50	102.39	2.14127	0.370226	5.78368	7.31e-09	6.23e-07
RNA28SN5	42.3049	-3.84151	0.664138	-5.78421	7.29e-09	6.23e-07
SLC2A3	204.898	-1.82289	0.315504	-5.77769	7.57e-09	6.42e-07
SYT12	113.627	-1.8292	0.316682	-5.77615	7.64e-09	6.44e-07
LTBP2	168.139	-1.74067	0.301652	-5.77046	7.91e-09	6.63e-07
SLC7A11	213.243	2.21513	0.384219	5.76528	8.15e-09	6.79e-07
THRIL	700.447	-1.46589	0.254689	-5.75559	8.63e-09	7.15e-07
CRYBG1	400.524	1.07788	0.187425	5.75102	8.87e-09	7.31e-07
H3C13	98.1943	-2.336	0.406455	-5.74725	9.07e-09	7.43e-07
DSC3	173.817	1.58272	0.276839	5.71711	1.08e-08	8.83e-07
H2AC6	530.721	-1.47687	0.258411	-5.71521	1.1e-08	8.88e-07
CRELD2	432.813	1.18516	0.20745	5.71299	1.11e-08	8.9e-07
TMED5	155.691	1.64483	0.287898	5.71324	1.11e-08	8.9e-07
GLDC	161.372	-1.37239	0.241305	-5.68735	1.29e-08	1.03e-06
C1orf116	295.578	1.15151	0.202646	5.68236	1.33e-08	1.05e-06
H3C3	390.222	-1.78129	0.313597	-5.6802	1.35e-08	1.06e-06
SLC9A1	207.285	1.288	0.226853	5.67766	1.37e-08	1.07e-06
FBN2	454.957	1.02156	0.180803	5.6501	1.6e-08	1.25e-06
KCTD15	113.855	-1.854	0.328514	-5.64361	1.67e-08	1.29e-06
TONSL-AS1	180.702	-1.89386	0.335678	-5.6419	1.68e-08	1.3e-06
PECAM1	12.9914	-7.56965	1.34284	-5.63704	1.73e-08	1.32e-06
YWHAG	503.07	1.26512	0.22445	5.63656	1.73e-08	1.32e-06
KIF13A	105.68	1.61741	0.287469	5.62639	1.84e-08	1.4e-06
ST6GAL1	18.305	-3.96854	0.706285	-5.61889	1.92e-08	1.45e-06
KIF5B	316.978	1.66825	0.29712	5.61472	1.97e-08	1.48e-06
SH3BGRL3	281.103	1.17453	0.209242	5.61327	1.99e-08	1.48e-06
RNF6	114.481	1.67921	0.299265	5.61112	2.01e-08	1.5e-06
SPTBN2	483.323	-1.31565	0.234524	-5.60989	2.02e-08	1.5e-06
DAPP1	23.9393	3.51932	0.628017	5.60386	2.1e-08	1.54e-06
HEG1	68.0081	1.79854	0.321937	5.58662	2.32e-08	1.7e-06
PREPL	69.1546	2.2704	0.406505	5.58517	2.33e-08	1.7e-06
FGD3	22.8791	-2.99217	0.53694	-5.57264	2.51e-08	1.82e-06
CAV1	781.46	1.35552	0.243394	5.56925	2.56e-08	1.84e-06
MAPK6	139.644	1.91302	0.343513	5.56898	2.56e-08	1.84e-06
ADM	125.696	-1.8477	0.332274	-5.56077	2.69e-08	1.92e-06
LINC00689	11.5066	-7.41668	1.33471	-5.55677	2.75e-08	1.95e-06
ZDHHC20	89.0076	1.92303	0.346049	5.5571	2.74e-08	1.95e-06
MATK	20.4671	-3.72229	0.672493	-5.53507	3.11e-08	2.19e-06
LAMB3	1702.16	1.15666	0.209481	5.52154	3.36e-08	2.35e-06
CRIM1	339.613	1.19261	0.216038	5.52039	3.38e-08	2.35e-06
H4C4	307.121	-1.61376	0.292985	-5.50802	3.63e-08	2.51e-06
BHLHE40-AS1	449.62	-1.95591	0.35548	-5.50217	3.75e-08	2.58e-06
GNAI3	182.573	1.75099	0.319179	5.48593	4.11e-08	2.82e-06
HSP90B1	3665.69	1.97144	0.359738	5.4802	4.25e-08	2.9e-06
ZNF433	10.8214	-7.32406	1.33787	-5.47441	4.39e-08	2.98e-06
LGALS1	457.82	1.38653	0.253696	5.46534	4.62e-08	3.12e-06
UGCG	70.2424	1.76484	0.323728	5.4516	4.99e-08	3.34e-06
GBP3	40.2592	2.22786	0.40892	5.44815	5.09e-08	3.39e-06
COG3	45.9548	2.18184	0.401327	5.43657	5.43e-08	3.6e-06
IP6K3	38.7374	-2.12961	0.392152	-5.43058	5.62e-08	3.71e-06
SPRYD4	856.098	-1.55486	0.286492	-5.42725	5.72e-08	3.76e-06
LOC105371038	60.8374	-2.05992	0.379758	-5.42431	5.82e-08	3.81e-06
OAS3	149.412	-1.24393	0.229525	-5.41959	5.97e-08	3.87e-06
ANXA3	213.432	1.98134	0.365697	5.41798	6.03e-08	3.89e-06
AREG	1728.76	1.39963	0.258584	5.41268	6.21e-08	3.97e-06
CLIP3	61.6826	-1.9549	0.361157	-5.41288	6.2e-08	3.97e-06
LOC642648	113.268	-1.69252	0.312859	-5.40985	6.31e-08	4.02e-06
WAKMAR2	26.2252	-2.60275	0.482348	-5.39601	6.81e-08	4.32e-06
H2AC21	351.772	-1.38395	0.256742	-5.39041	7.03e-08	4.44e-06
CCDC88C	77.6539	-1.58366	0.295595	-5.35754	8.44e-08	5.3e-06
H2BC12	2113.58	-1.73022	0.323903	-5.34178	9.2e-08	5.76e-06
ALX4	21.1647	-2.84414	0.532814	-5.33796	9.4e-08	5.86e-06
LINC02042	10.3117	-7.24497	1.35958	-5.32881	9.89e-08	6.14e-06
ATP2B1	190.581	1.4398	0.270239	5.32789	9.94e-08	6.14e-06
FNBP1L	149.624	1.28383	0.24111	5.32469	1.01e-07	6.22e-06
SEMA6B	87.8587	-1.70781	0.32115	-5.31779	1.05e-07	6.44e-06
CLIP4	52.8591	1.89295	0.356188	5.31448	1.07e-07	6.53e-06
ID3	338.033	-1.42868	0.269468	-5.30186	1.15e-07	6.97e-06
PDE4D	185.03	-1.32056	0.249262	-5.29788	1.17e-07	7.09e-06
GCLC	238.152	1.50006	0.283323	5.29452	1.19e-07	7.19e-06
ADARB2-AS1	18.2543	-3.35899	0.634685	-5.29238	1.21e-07	7.24e-06
NRP1	70.5559	1.68402	0.318236	5.29174	1.21e-07	7.24e-06
ITGB5	191.26	-1.32015	0.249757	-5.28575	1.25e-07	7.45e-06
H1-10	311.814	-1.30407	0.247128	-5.27689	1.31e-07	7.77e-06
MBD3	317.288	-1.39089	0.263628	-5.27594	1.32e-07	7.77e-06
RAD23A	486.232	-1.01061	0.191548	-5.276	1.32e-07	7.77e-06
CCN1	609.46	1.09213	0.207648	5.25952	1.44e-07	8.43e-06
H2BC21	1310.85	-1.5398	0.29286	-5.25781	1.46e-07	8.47e-06
LCN2	97.2673	1.40022	0.266448	5.25514	1.48e-07	8.56e-06
SAPCD2	236.619	-1.47772	0.281426	-5.25082	1.51e-07	8.73e-06
MGAT5	75.3599	1.68449	0.321153	5.24513	1.56e-07	8.97e-06
USP32	70.1985	1.80103	0.343652	5.24085	1.6e-07	9.14e-06
RBBP8NL	37.6626	-2.4799	0.473534	-5.23701	1.63e-07	9.26e-06
LRP3	44.9752	-2.56264	0.489994	-5.22994	1.7e-07	9.59e-06
SMURF2	95.0777	1.47585	0.282312	5.22774	1.72e-07	9.66e-06
UAP1	98.2976	1.64179	0.314946	5.21293	1.86e-07	1.04e-05
TMEM179B	312.841	-1.03863	0.199485	-5.20658	1.92e-07	1.07e-05
CLDND1	117.468	1.68793	0.324386	5.20347	1.96e-07	1.09e-05
SLC39A14	106.472	1.48357	0.286008	5.18719	2.13e-07	1.18e-05
SLC25A23	138.037	-1.33747	0.258932	-5.16535	2.4e-07	1.32e-05
LINC02449	81.1196	-2.27803	0.441499	-5.15976	2.47e-07	1.36e-05
ABHD16B	82.7448	-1.74371	0.338104	-5.15733	2.5e-07	1.36e-05
MCM4	161.388	-1.19682	0.232068	-5.15719	2.51e-07	1.36e-05
KIF26A	26.2536	-2.66642	0.519308	-5.13456	2.83e-07	1.53e-05
LMAN1	302.734	1.71033	0.333352	5.13071	2.89e-07	1.56e-05
PIP4K2A	54.5106	1.9885	0.388375	5.12006	3.05e-07	1.64e-05
SH3GLB1	180.544	1.80911	0.354402	5.10469	3.31e-07	1.77e-05
H2BC15	443.153	-1.42565	0.27972	-5.0967	3.46e-07	1.84e-05
ARHGEF39	226.127	-1.46057	0.286729	-5.0939	3.51e-07	1.85e-05
CDC42	287.574	1.44727	0.284082	5.09456	3.5e-07	1.85e-05
INHBB	48.745	-1.88146	0.369631	-5.0901	3.58e-07	1.88e-05
NNMT	70.2358	-1.57114	0.308767	-5.08843	3.61e-07	1.89e-05
CSDE1	1094.53	1.73734	0.341545	5.0867	3.64e-07	1.9e-05
CCDC187	20.6806	3.47058	0.682581	5.0845	3.69e-07	1.91e-05
MOB1A	156.676	1.40414	0.276366	5.08073	3.76e-07	1.94e-05
TNK2-AS1	41.5304	-2.04457	0.403073	-5.07244	3.93e-07	2.02e-05
CLU	86.0598	-1.39436	0.275032	-5.0698	3.98e-07	2.05e-05
TNFRSF21	285.034	1.17983	0.233198	5.05936	4.21e-07	2.15e-05
PTPRS	266.287	-1.48009	0.292707	-5.05655	4.27e-07	2.17e-05
SLC3A1	264.049	1.21292	0.240605	5.04112	4.63e-07	2.34e-05
CLDN4	96.1187	-1.57363	0.313094	-5.02606	5.01e-07	2.53e-05
RNF20	199.728	1.30208	0.259391	5.01977	5.17e-07	2.6e-05
ADGRL1	105.053	-1.58715	0.316587	-5.01332	5.35e-07	2.68e-05
CARNS1	54.6392	-2.33497	0.466787	-5.00223	5.67e-07	2.83e-05
DNASE1	745.174	-1.56676	0.313799	-4.9929	5.95e-07	2.96e-05
MLXIPL	15.4957	-3.56027	0.713652	-4.9888	6.08e-07	3.01e-05
RPLP0P2	29.4445	2.37328	0.476656	4.97903	6.39e-07	3.16e-05
COPA	360.287	1.0588	0.212793	4.97572	6.5e-07	3.18e-05
CTTNBP2NL	101.232	1.40544	0.282464	4.97562	6.5e-07	3.18e-05
IGFBP2	55.4673	-2.22885	0.447865	-4.97661	6.47e-07	3.18e-05
MBLAC1	20.0974	-2.83376	0.569867	-4.97267	6.6e-07	3.22e-05
GAPDHS	140.668	-1.68893	0.339914	-4.96868	6.74e-07	3.27e-05
PRC1-AS1	539.277	-1.29684	0.260975	-4.96921	6.72e-07	3.27e-05
PDE9A	8.67867	-6.99303	1.4084	-4.96524	6.86e-07	3.31e-05
ERCC1	1177.29	-1.2801	0.257946	-4.96266	6.95e-07	3.35e-05
S100A14	340.05	1.2129	0.244596	4.9588	7.09e-07	3.4e-05
MET	422.614	1.59706	0.32228	4.9555	7.21e-07	3.44e-05
WTAPP1	27.5816	2.81849	0.56878	4.95532	7.22e-07	3.44e-05
SETX	227.054	2.11246	0.426358	4.95466	7.25e-07	3.44e-05
MICALCL	110.925	1.51149	0.305466	4.94814	7.49e-07	3.55e-05
CLASRP	206.658	-1.04084	0.21044	-4.94601	7.58e-07	3.57e-05
SMOC1	672.058	-1.00915	0.204056	-4.94547	7.6e-07	3.57e-05
LRP4	100.214	-1.40179	0.283764	-4.94	7.81e-07	3.66e-05
LOC100130744	239.691	-1.52511	0.3088	-4.93882	7.86e-07	3.67e-05
RAD51C	54.877	1.75844	0.356082	4.93829	7.88e-07	3.67e-05
ZNF276	174.652	-1.3565	0.274776	-4.93677	7.94e-07	3.69e-05
FRMD6	138.15	1.48288	0.301117	4.92459	8.45e-07	3.9e-05
GAS7	24.0534	-2.60266	0.529872	-4.91185	9.02e-07	4.15e-05
SPIRE1	170.2	1.16971	0.238265	4.9093	9.14e-07	4.19e-05
IFI44	30.0663	2.76067	0.562516	4.90771	9.21e-07	4.21e-05
GNG12	182.047	1.78839	0.364486	4.90661	9.27e-07	4.22e-05
DAAM1	42.1496	2.00447	0.408879	4.90235	9.47e-07	4.29e-05
PKMYT1	285.802	-1.52166	0.310373	-4.90269	9.45e-07	4.29e-05
WDFY3	99.7043	1.38663	0.282946	4.9007	9.55e-07	4.31e-05
TMPRSS13	37.4938	-1.97899	0.404037	-4.89805	9.68e-07	4.36e-05
DDN	21.7636	-3.05054	0.623349	-4.8938	9.89e-07	4.44e-05
ISYNA1	465.538	-1.46656	0.300172	-4.88575	1.03e-06	4.61e-05
FOLR1	20.1985	-3.14479	0.64416	-4.882	1.05e-06	4.66e-05
KLF7	95.4803	1.45754	0.298565	4.88182	1.05e-06	4.66e-05
PRR7	103.858	-1.67878	0.343864	-4.8821	1.05e-06	4.66e-05
ATP5PB	264.717	1.1767	0.241097	4.88061	1.06e-06	4.67e-05
MAL2	239.794	1.41253	0.290018	4.87051	1.11e-06	4.9e-05
LURAP1L	37.4713	2.01099	0.413298	4.86571	1.14e-06	5e-05
NRAS	136.165	1.79064	0.36797	4.86626	1.14e-06	5e-05
VEGFC	75.3154	2.05835	0.423128	4.86461	1.15e-06	5.01e-05
GFPT1	285.691	1.85433	0.381578	4.85964	1.18e-06	5.1e-05
H2AC20	436.431	-1.2774	0.26288	-4.85925	1.18e-06	5.1e-05
LOC100289511	371.068	-1.26354	0.260013	-4.85952	1.18e-06	5.1e-05
CLCA2	119.121	2.00272	0.412478	4.85534	1.2e-06	5.19e-05
CCDC85B	200.232	-1.38677	0.285852	-4.85134	1.23e-06	5.28e-05
LRRC8C	16.9625	6.16659	1.27587	4.83323	1.34e-06	5.76e-05
TSPAN1	164.3	1.15407	0.239044	4.82785	1.38e-06	5.9e-05
ATXN1	54.5479	1.85882	0.385347	4.82374	1.41e-06	5.98e-05
LHX4	239.729	-1.38268	0.286658	-4.82345	1.41e-06	5.98e-05
LPAR1	93.1488	1.33291	0.276343	4.8234	1.41e-06	5.98e-05
BCAT1	78.1535	2.09476	0.43483	4.81742	1.45e-06	6.15e-05
AKIRIN1	112.599	1.29437	0.268835	4.81474	1.47e-06	6.2e-05
GLS2	146.531	-1.20133	0.249598	-4.81308	1.49e-06	6.21e-05
NLRP1	48.3922	1.84305	0.382894	4.81347	1.48e-06	6.21e-05
SH3PXD2A	405.457	1.02416	0.212963	4.80911	1.52e-06	6.32e-05
ABHD4	94.8715	1.35488	0.282311	4.79924	1.59e-06	6.6e-05
C6orf120	179.5	-1.45546	0.303299	-4.79875	1.6e-06	6.6e-05
H4C1	67.7249	-1.5122	0.315561	-4.79212	1.65e-06	6.73e-05
LINC00645	7.19358	-6.72666	1.40374	-4.79194	1.65e-06	6.73e-05
RSF1	123.938	1.46717	0.306101	4.79309	1.64e-06	6.73e-05
ZNF433-AS1	12.14	-6.4931	1.35498	-4.79201	1.65e-06	6.73e-05
ZNF469	13.2402	-6.62069	1.38364	-4.78498	1.71e-06	6.95e-05
TBX1	63.0809	-1.7262	0.361088	-4.78057	1.75e-06	7.08e-05
DNAAF3	22.3338	-2.35077	0.491872	-4.77923	1.76e-06	7.11e-05
ERP44	249.905	1.27989	0.267894	4.77762	1.77e-06	7.15e-05
IL20RB	173.839	1.27334	0.266614	4.77598	1.79e-06	7.19e-05
FNDC3A	147.352	1.3152	0.27586	4.76765	1.86e-06	7.47e-05
OPTN	157.668	1.19052	0.24974	4.76703	1.87e-06	7.47e-05
IL10RB	29.9301	2.20637	0.465189	4.74294	2.11e-06	8.37e-05
TMEM140	634.223	-1.38599	0.293109	-4.72858	2.26e-06	8.96e-05
USP24	156.53	1.36515	0.289823	4.7103	2.47e-06	9.72e-05
ROR1	19.4935	3.19908	0.679325	4.7092	2.49e-06	9.75e-05
TES	270.174	1.20376	0.255804	4.7058	2.53e-06	9.89e-05
ARHGAP18	30.8855	2.31814	0.493845	4.69407	2.68e-06	0.000104441
TMCC3	17.4302	4.73958	1.00986	4.6933	2.69e-06	0.000104557
HECTD1	205.69	1.3116	0.279597	4.69105	2.72e-06	0.000105435
DNAJC3	215.248	1.66505	0.355474	4.68402	2.81e-06	0.00010854
KSR1	57.8619	-1.90963	0.407829	-4.68242	2.84e-06	0.0001091
ZBTB25	563.531	-1.48228	0.316835	-4.67839	2.89e-06	0.000110682
CADM4	83.5749	-1.3155	0.281267	-4.67706	2.91e-06	0.000110822
PRKACB	49.2082	1.77031	0.378468	4.67756	2.9e-06	0.000110822
MIER1	96.3692	1.31449	0.281207	4.67447	2.95e-06	0.000111935
LOC105371430	88.3465	-1.76521	0.377939	-4.67061	3e-06	0.000113609
SF3A2	428.598	-1.07296	0.229738	-4.67036	3.01e-06	0.000113609
STT3B	232.367	1.35398	0.290044	4.6682	3.04e-06	0.000114512
KPNA6	362.13	1.13575	0.243399	4.66621	3.07e-06	0.000115328
FYN	84.4356	1.33726	0.286683	4.66459	3.09e-06	0.000115648
HID1	52.1853	1.69811	0.36404	4.66464	3.09e-06	0.000115648
KBTBD4	246.811	-1.17285	0.251702	-4.65967	3.17e-06	0.000117838
BOP1	346.658	-1.30356	0.279823	-4.6585	3.19e-06	0.000118208
TSC22D1-AS1	95.8271	-1.76506	0.37896	-4.65765	3.2e-06	0.0001184
PNMA8A	11.5424	-5.55602	1.19389	-4.65372	3.26e-06	0.000120374
CDC42EP3	197.704	1.27373	0.273994	4.64877	3.34e-06	0.000122984
HIPK1	125.092	1.26818	0.272831	4.64821	3.35e-06	0.000123012
TCP11L1	139.958	1.17049	0.251909	4.64648	3.38e-06	0.000123732
RFC2	174.364	-1.0129	0.218186	-4.64235	3.44e-06	0.000125917
TXNRD1	284.127	1.67417	0.360734	4.641	3.47e-06	0.000126425
BCAM	465.14	-1.02735	0.221491	-4.63835	3.51e-06	0.00012774
KLF15	59.4186	-1.91562	0.413268	-4.63529	3.56e-06	0.00012932
AFF1	113.205	1.26494	0.272946	4.6344	3.58e-06	0.000129555
FKBP15	678.783	1.12784	0.243648	4.62896	3.67e-06	0.000132673
CDH1	760.001	1.17051	0.253054	4.62552	3.74e-06	0.000134232
TCEA1	155.595	1.50938	0.327034	4.61537	3.92e-06	0.000140271
PTPRU	210.858	-1.22532	0.265704	-4.61159	4e-06	0.000142495
LOC105369332	401.201	-1.5731	0.341658	-4.60432	4.14e-06	0.00014721
HSPA8	1738.93	-1.29806	0.281971	-4.60354	4.15e-06	0.000147402
H4-16	230.571	-1.14669	0.249783	-4.59075	4.42e-06	0.000155968
DTX4	157.481	-1.14116	0.248619	-4.58999	4.43e-06	0.000156159
MIR205HG	836.485	1.30272	0.283889	4.58882	4.46e-06	0.000156663
NBR1	212.486	1.25418	0.273378	4.58771	4.48e-06	0.000157115
GDF9	748.794	-1.4647	0.319372	-4.58617	4.51e-06	0.000157897
PIK3R2	292.224	-1.03048	0.22474	-4.5852	4.54e-06	0.000158258
HBS1L	64.1669	2.04054	0.445246	4.58296	4.58e-06	0.00015958
TNRC17	97.5485	-1.25661	0.274264	-4.58177	4.61e-06	0.000160104
CHRNA3	55.6185	-2.00835	0.439107	-4.57372	4.79e-06	0.00016548
MFSD3	76.784	-1.67117	0.365369	-4.57393	4.79e-06	0.00016548
VPS9D1	207.833	-1.55631	0.340299	-4.57337	4.8e-06	0.00016548
USP9X	524.371	1.3739	0.300546	4.57135	4.85e-06	0.000166303
HSPA13	87.5591	2.21066	0.484108	4.56646	4.96e-06	0.000169826
CLIC4	207.066	1.84207	0.403565	4.56448	5.01e-06	0.000171031
RAB3D	104.884	-1.16238	0.254794	-4.56202	5.07e-06	0.00017265
UHRF1	207.286	-1.23176	0.27057	-4.55245	5.3e-06	0.000180273
RTN4RL1	14.0827	-2.9621	0.651397	-4.54731	5.43e-06	0.000184302
PKN2	108.732	1.60416	0.353244	4.54122	5.59e-06	0.000189262
OSBPL10	184.812	1.11384	0.245378	4.53928	5.64e-06	0.000190577
PIGK	41.7827	1.76298	0.388656	4.53611	5.73e-06	0.000192194
RNF144B	400.932	1.30113	0.286873	4.53555	5.75e-06	0.000192194
SCEL	15.3013	4.54257	1.00151	4.53574	5.74e-06	0.000192194
SNTB1	11.7843	-3.95568	0.871918	-4.53675	5.71e-06	0.000192194
CLCN3	122.337	2.07992	0.458722	4.53416	5.78e-06	0.000193015
C19orf71	58.0013	-1.82924	0.403583	-4.53251	5.83e-06	0.000194089
GAS6-AS1	323.652	-1.30569	0.288247	-4.52976	5.9e-06	0.000196182
USP47	142.744	1.23182	0.272096	4.52713	5.98e-06	0.000198189
CAMSAP2	282.453	1.54732	0.342073	4.52335	6.09e-06	0.000201305
CIDEB	744.508	-1.3094	0.289712	-4.51966	6.19e-06	0.000204384
TAOK1	172.869	1.43341	0.317411	4.51595	6.3e-06	0.000207531
CFLAR-AS1	71.3556	-1.62021	0.358852	-4.51498	6.33e-06	0.000208005
TRIM22	61.3632	1.47062	0.325932	4.51206	6.42e-06	0.000210424
NMNAT3	34.8263	-2.23724	0.496033	-4.51026	6.47e-06	0.000211737
AKAP12	271.086	-1.33948	0.297225	-4.50662	6.59e-06	0.00021444
KIAA0754	108.448	1.60244	0.355564	4.50677	6.58e-06	0.00021444
NFE2L2	187.752	1.13154	0.251343	4.50196	6.73e-06	0.000218222
RASL10B	16.832	-2.75034	0.611227	-4.4997	6.8e-06	0.000220067
JADE2	200.791	-1.0587	0.23546	-4.49631	6.91e-06	0.00022224
TMEM109	178.189	-1.04439	0.232283	-4.4962	6.92e-06	0.00022224
P4HTM	66.166	-1.41124	0.314077	-4.4933	7.01e-06	0.000223806
SLC35F6	222.262	1.09356	0.243345	4.49387	6.99e-06	0.000223806
VPS4A	711.153	-1.14969	0.255856	-4.4935	7.01e-06	0.000223806
LOC100507373	29.4058	-2.10701	0.468991	-4.49264	7.03e-06	0.00022402
LOC102724064	156.497	-1.50054	0.334082	-4.49153	7.07e-06	0.000224697
ANXA2P2	166.933	1.2856	0.286278	4.49075	7.1e-06	0.000225031
GALNT3	99.7497	1.21293	0.270169	4.48952	7.14e-06	0.000225352
SLC16A1	500.516	1.21149	0.269846	4.48955	7.14e-06	0.000225352
CDK6	232.689	1.52881	0.340568	4.48899	7.16e-06	0.000225428
RCAN1	101.36	1.22738	0.273455	4.48841	7.18e-06	0.000225557
FLRT1	80.8999	-1.79163	0.399215	-4.48788	7.19e-06	0.000225633
SREBF1	294.11	-1.30226	0.290377	-4.48473	7.3e-06	0.000228493
GPD2	88.6333	1.66589	0.371829	4.48026	7.46e-06	0.000232381
MCMDC2	1194.59	-1.2452	0.278113	-4.47731	7.56e-06	0.000235072
NAV1	52.9216	1.72449	0.385474	4.47369	7.69e-06	0.000238577
MTF2	33.0538	2.03207	0.454323	4.47274	7.72e-06	0.000239126
GADD45GIP1	1128.27	-1.31458	0.294004	-4.47131	7.77e-06	0.000240229
LRP5	445.915	-1.19373	0.267806	-4.45746	8.29e-06	0.000255737
HMG20B	348.436	-1.14187	0.25625	-4.4561	8.35e-06	0.000256675
PTPRH	82.9042	-1.216	0.273037	-4.45359	8.44e-06	0.000258751
TP73	93.4319	-1.5263	0.34304	-4.44934	8.61e-06	0.00026337
THEM6	77.4448	-1.4084	0.316841	-4.44513	8.78e-06	0.00026802
PTGDR2	347.564	-1.18548	0.267022	-4.43965	9.01e-06	0.00027436
TUBGCP2	549.385	-1.26355	0.284726	-4.43777	9.09e-06	0.000276185
ZNF219	277.394	-1.07807	0.243211	-4.43263	9.31e-06	0.000282267
PMS2P1	161.157	-1.30644	0.295088	-4.4273	9.54e-06	0.000288741
PLA2G12A	93.6111	1.38434	0.312825	4.42527	9.63e-06	0.000290859
ARL5B	52.2036	1.77966	0.402396	4.42266	9.75e-06	0.000293786
MBNL2	140.222	1.58193	0.357745	4.42196	9.78e-06	0.000294131
ALG1	298.935	-1.15491	0.261217	-4.42128	9.81e-06	0.000294449
SERHL2	146.404	-1.32624	0.300078	-4.41965	9.89e-06	0.000295475
UQCC3	135.865	-1.27884	0.289584	-4.41613	1e-05	0.000299703
GPBP1L1	201.2	1.36743	0.309904	4.41243	1.02e-05	0.000303632
NCOR2	1020.81	-1.07768	0.244222	-4.41272	1.02e-05	0.000303632
PTGR1	82.6098	1.57731	0.357788	4.40851	1.04e-05	0.000308543
C1GALT1	45.3196	2.02116	0.458845	4.40489	1.06e-05	0.000313105
ITFG2	721.231	-1.35307	0.307506	-4.40013	1.08e-05	0.000318764
PRKAB2	61.2995	1.69733	0.385783	4.39969	1.08e-05	0.000318764
TPMT	31.3978	2.08209	0.473213	4.3999	1.08e-05	0.000318764
RASAL2	91.9869	1.40651	0.319764	4.3986	1.09e-05	0.000319734
RAB30	24.424	2.6	0.591175	4.39803	1.09e-05	0.000319926
PCSK6	87.4908	-1.60581	0.365232	-4.39668	1.1e-05	0.000321283
HCFC1	934.247	-1.02499	0.233345	-4.39259	1.12e-05	0.00032631
MAPK8IP1	37.5188	-1.89563	0.431567	-4.39243	1.12e-05	0.00032631
UBE2S	1423.78	-1.43953	0.327925	-4.38984	1.13e-05	0.000329575
TNFSF15	62.1934	2.05395	0.468002	4.38877	1.14e-05	0.000330537
USP19	260.827	-1.02827	0.234519	-4.38459	1.16e-05	0.000336279
DDX3X	414.577	1.33293	0.304212	4.38157	1.18e-05	0.000340293
BLOC1S2	87.1145	1.54475	0.353149	4.37421	1.22e-05	0.000350603
INF2	339.502	-1.12186	0.256796	-4.36869	1.25e-05	0.000358655
SYNE1	76.4489	1.68232	0.385111	4.36839	1.25e-05	0.000358655
OSTC	74.0627	1.55816	0.357084	4.36358	1.28e-05	0.000365918
IPPK	166.252	-1.05476	0.241844	-4.36131	1.29e-05	0.000369005
ATF2	53.4015	1.8308	0.41988	4.36029	1.3e-05	0.000369016
KLF3	136.929	1.1026	0.25288	4.36019	1.3e-05	0.000369016
POP7	112.118	-1.08611	0.249106	-4.36003	1.3e-05	0.000369016
PTPRR	17.9186	-2.83764	0.651204	-4.35753	1.32e-05	0.000372522
AGPS	141.531	1.19663	0.274855	4.35369	1.34e-05	0.000377639
MAZ	583.461	-1.05944	0.243328	-4.35397	1.34e-05	0.000377639
SCYL2	92.5436	1.82167	0.418676	4.35102	1.36e-05	0.000381532
DYNC1I2	96.0496	1.35223	0.310874	4.34978	1.36e-05	0.000382955
AKAP9	130.331	1.46727	0.337445	4.34817	1.37e-05	0.000383557
LAT2	46.531	-1.81764	0.417974	-4.3487	1.37e-05	0.000383557
RRS1	122.896	-1.34647	0.309644	-4.34844	1.37e-05	0.000383557
MAGT1	173.329	1.42478	0.327954	4.34445	1.4e-05	0.000389384
KIAA1614	163.743	-1.30835	0.3013	-4.34234	1.41e-05	0.00039163
SCN9A	15.0879	5.11477	1.17786	4.34242	1.41e-05	0.00039163
TBC1D23	46.7219	2.17208	0.500786	4.33733	1.44e-05	0.000399143
SYCP3	154.767	-1.40743	0.324606	-4.33581	1.45e-05	0.000401154
H19	40.9419	-2.03712	0.470515	-4.32955	1.49e-05	0.000411953
MYLK4	507.154	-1.38142	0.319309	-4.32628	1.52e-05	0.000417317
FURIN	352.015	-1.26721	0.293195	-4.32206	1.55e-05	0.000423783
DNAJC6	72.8795	1.32677	0.307028	4.32132	1.55e-05	0.000424417
LOC105371485	12.0114	-4.99154	1.15589	-4.31834	1.57e-05	0.000429377
GAS5	430.987	1.22086	0.282786	4.31727	1.58e-05	0.000430653
RASSF6	34.2915	2.10172	0.487657	4.30984	1.63e-05	0.000443724
RPE	85.1865	1.49696	0.347314	4.31011	1.63e-05	0.000443724
FAM86JP	76.2163	-1.74112	0.404031	-4.30937	1.64e-05	0.000443844
KCNA7	22.6038	-2.19986	0.510558	-4.30874	1.64e-05	0.000444272
SEC24D	104.847	1.27148	0.295483	4.30308	1.68e-05	0.000454949
LOC112268269	54.5654	-1.49161	0.347039	-4.29811	1.72e-05	0.000464408
SGTB	60.9124	1.79037	0.416591	4.29768	1.73e-05	0.000464454
MIPEPP3	69.7913	1.3042	0.303504	4.29715	1.73e-05	0.0004647
CD74	306.638	-1.31701	0.306539	-4.29638	1.74e-05	0.000465464
NGF	11.8852	5.64525	1.31469	4.29396	1.76e-05	0.000468844
GMFB	47.3054	2.24947	0.524071	4.29229	1.77e-05	0.000471512
TMPO-AS1	462.867	-1.20837	0.281607	-4.29098	1.78e-05	0.000473452
ASB1	199.505	1.03121	0.240353	4.29039	1.78e-05	0.00047384
JAK2	22.7989	2.69261	0.628114	4.28681	1.81e-05	0.000480665
LRP4-AS1	48.9039	-1.96665	0.459169	-4.28307	1.84e-05	0.000487047
PRR25	12.0184	-3.71215	0.867254	-4.28035	1.87e-05	0.000492141
ATP1B1	100.764	1.29352	0.302428	4.2771	1.89e-05	0.00049759
JUNB	1961.12	-1.1207	0.262322	-4.27222	1.94e-05	0.000507693
ATP8B4	9.49528	-4.21021	0.985726	-4.27118	1.94e-05	0.000508855
HDAC9	13.0151	3.82711	0.896372	4.26956	1.96e-05	0.000511023
NTHL1	84.9411	-1.69401	0.397026	-4.26675	1.98e-05	0.000516564
SLC22A23	196.406	-1.09074	0.255729	-4.26522	2e-05	0.000519187
ACTR3	239.855	1.1534	0.270478	4.2643	2.01e-05	0.000520409
DNAJC10	238.427	2.12581	0.498869	4.26125	2.03e-05	0.000526625
DNAH17-AS1	10.2982	-6.24385	1.46627	-4.25833	2.06e-05	0.000532612
CCDC151	883.427	-1.46916	0.345187	-4.25613	2.08e-05	0.000535967
ZRANB2	120.48	1.79609	0.422166	4.25446	2.1e-05	0.000539027
MAOA	46.8414	1.76795	0.415898	4.25093	2.13e-05	0.000546634
MAP2	24.9701	2.24639	0.528619	4.24955	2.14e-05	0.000548093
RANBP2	146.152	1.63318	0.384311	4.24963	2.14e-05	0.000548093
CLTC	490.773	1.50127	0.353446	4.24753	2.16e-05	0.000551503
PPP4R3B	112.365	1.43199	0.337148	4.24737	2.16e-05	0.000551503
LOC101929718	498.117	-1.32479	0.312123	-4.24445	2.19e-05	0.000557208
PCSK7	92.8763	-1.35972	0.320412	-4.24367	2.2e-05	0.000557768
BEND3	35.4662	-1.69736	0.400105	-4.24229	2.21e-05	0.000560221
ADGRG6	40.0073	1.70356	0.40169	4.24098	2.23e-05	0.000562118
RPS26	825.766	-1.04416	0.246221	-4.24076	2.23e-05	0.000562118
PLS3	717.765	1.60804	0.379274	4.23978	2.24e-05	0.000563588
GNA13	74.2769	1.27174	0.300313	4.23473	2.29e-05	0.000574436
GPR1	14.806	3.20471	0.757304	4.23174	2.32e-05	0.000580123
TRIM41	165.511	-1.05965	0.250552	-4.22928	2.34e-05	0.00058551
TTLL7	12.5793	4.24645	1.00444	4.2277	2.36e-05	0.000588621
HSPB7	22.9603	-2.58025	0.61056	-4.22604	2.38e-05	0.000591971
LDLR-AS1	120.648	-1.83512	0.43429	-4.22557	2.38e-05	0.000592199
PPP1CB	342.692	1.73961	0.412081	4.22154	2.43e-05	0.000601859
BUD23	133.338	-1.01304	0.240214	-4.21725	2.47e-05	0.00061238
ENO3	18.0288	-2.53028	0.600519	-4.2135	2.51e-05	0.000620538
TPRN	53.9149	-1.65615	0.393397	-4.20987	2.56e-05	0.000629513
PTOV1-AS2	441.66	-1.37638	0.32699	-4.20924	2.56e-05	0.000630209
DR1	177.391	1.44063	0.342384	4.20764	2.58e-05	0.000631851
SALL2	7.52227	-5.81702	1.38253	-4.20751	2.58e-05	0.000631851
LMF1-AS1	16.5136	-3.36395	0.80035	-4.2031	2.63e-05	0.000641072
SYT17	11.9212	-3.11663	0.741448	-4.20344	2.63e-05	0.000641072
RBBP4	519.387	1.11924	0.26638	4.20167	2.65e-05	0.00064407
SIRPA	57.7086	-1.28694	0.306559	-4.198	2.69e-05	0.000653483
CCDC186	33.3209	2.20845	0.526311	4.19609	2.72e-05	0.000657305
THRA	137.621	-1.06989	0.255014	-4.19543	2.72e-05	0.000657666
ALPK1	26.8919	1.98547	0.473701	4.1914	2.77e-05	0.000667251
TAF13	34.212	2.05436	0.490333	4.18972	2.79e-05	0.00067109
GADD45B	64.8914	-1.30382	0.311597	-4.18431	2.86e-05	0.00068614
LINC00667	8.94836	-5.14979	1.2312	-4.18275	2.88e-05	0.000689759
CAND2	77.0484	-1.37418	0.32874	-4.18013	2.91e-05	0.000696055
PRR34	75.7139	-1.45855	0.348942	-4.17993	2.92e-05	0.000696055
SNRNP70	601.443	-1.07112	0.256295	-4.17924	2.92e-05	0.000697029
DOT1L	171.846	-1.18199	0.282851	-4.17886	2.93e-05	0.000697061
MAGED1	75.2458	-1.16869	0.279819	-4.1766	2.96e-05	0.000702873
EIF4E	68.2036	1.44527	0.346255	4.17401	2.99e-05	0.000707473
LRRC40	25.2963	2.37149	0.56811	4.17434	2.99e-05	0.000707473
ABL2	141.958	1.06061	0.25426	4.17137	3.03e-05	0.000712254
LOC100133286	482.882	-1.26541	0.303323	-4.17181	3.02e-05	0.000712254
SLC7A11-AS1	406.367	1.24931	0.299595	4.16999	3.05e-05	0.000715409
UTRN	147.442	1.40682	0.33756	4.16761	3.08e-05	0.000720626
LOC91370	132.234	-1.4273	0.342649	-4.16549	3.11e-05	0.000725008
SLC25A5-AS1	3114.46	-1.38217	0.331794	-4.16576	3.1e-05	0.000725008
CLASP1	128.46	1.15743	0.277904	4.16484	3.12e-05	0.000725921
ALDH1L1	51.5413	-1.43827	0.345515	-4.16268	3.15e-05	0.000730491
LOC100132356	80.3196	-1.34487	0.32307	-4.16279	3.14e-05	0.000730491
IFIT2	114.254	1.65296	0.397224	4.16129	3.16e-05	0.00073378
NPAS2	41.7402	-1.62919	0.391659	-4.15973	3.19e-05	0.000737654
TRIM5	135.439	1.09941	0.264499	4.15657	3.23e-05	0.000746713
MIGA1	31.122	1.85307	0.446325	4.15183	3.3e-05	0.000759942
ZNF154	113.232	-1.32424	0.319125	-4.14959	3.33e-05	0.00076503
H2AJ	126.448	-1.23556	0.297826	-4.1486	3.35e-05	0.000766333
TKT	2956.68	-1.04884	0.252825	-4.14848	3.35e-05	0.000766333
TNKS2	76.6368	1.43815	0.347178	4.1424	3.44e-05	0.000785694
LCOR	81.9635	1.63355	0.394515	4.14065	3.46e-05	0.000790457
ANKIB1	105.136	1.50203	0.363161	4.136	3.53e-05	0.000805391
IRX3	68.4421	-1.35934	0.328698	-4.13553	3.54e-05	0.000805802
EIF4G3	183.313	1.18208	0.28587	4.135	3.55e-05	0.000806374
CDT1	259.081	-1.33635	0.323259	-4.13399	3.57e-05	0.000808696
PALM2AKAP2	315.541	1.00089	0.24225	4.13164	3.6e-05	0.000814455
AP4M1	741.218	-1.32926	0.32242	-4.12275	3.74e-05	0.000841349
NOP16	525.136	-1.06133	0.257429	-4.12283	3.74e-05	0.000841349
SSBP4	134.301	-1.25869	0.305482	-4.12035	3.78e-05	0.000848839
FIBIN	23.0546	2.27237	0.551615	4.11948	3.8e-05	0.000850735
PTPN13	141.474	1.44982	0.352196	4.1165	3.85e-05	0.000860475
FGD6	68.9094	1.58093	0.384097	4.11597	3.86e-05	0.000861151
PNRC2	49.8289	1.46263	0.355541	4.11381	3.89e-05	0.000867934
TSPAN5	12.806	3.8015	0.924227	4.11317	3.9e-05	0.000869003
MYO1F	5.63124	-6.35757	1.54607	-4.11209	3.92e-05	0.000870414
SCOC	60.8297	2.0659	0.502381	4.11222	3.92e-05	0.000870414
ACSL4	89.1981	1.36183	0.331232	4.11141	3.93e-05	0.000871678
GNAT2	59.3744	1.41593	0.344869	4.10569	4.03e-05	0.000890799
THOP1	295.456	-1.0366	0.252654	-4.10284	4.08e-05	0.000900494
PITX1	237.7	-1.10736	0.270053	-4.10053	4.12e-05	0.000908151
NRIP1	49.6764	1.85628	0.453033	4.09745	4.18e-05	0.000916182
LAMA5-AS1	544.966	-1.35315	0.330316	-4.09653	4.19e-05	0.000917064
NFKBIA	128.619	-1.19757	0.292317	-4.09681	4.19e-05	0.000917064
EMP2	147.99	-1.10137	0.268931	-4.09536	4.22e-05	0.000920317
CCDC88A	38.1856	1.65566	0.404616	4.09194	4.28e-05	0.000932597
LYST	19.2279	2.45142	0.599631	4.08821	4.35e-05	0.000946324
DST	1332.56	1.58223	0.387611	4.08201	4.46e-05	0.000970465
ZNF518B	12.9377	3.86192	0.946224	4.0814	4.48e-05	0.000971578
DNAJC2	272.848	-1.02516	0.251446	-4.07705	4.56e-05	0.000988459
PLEKHJ1	126.229	-1.42624	0.34992	-4.07591	4.58e-05	0.000991836
HMGN3-AS1	121.808	-1.34016	0.328977	-4.07371	4.63e-05	0.000999758
TTC37	122.524	1.67514	0.411343	4.07238	4.65e-05	0.00100402
ACTR2	269.186	1.61923	0.397984	4.06859	4.73e-05	0.00101477
BRICD5	230.692	-1.41276	0.347232	-4.06864	4.73e-05	0.00101477
H4C6	232.485	-1.00605	0.247244	-4.06906	4.72e-05	0.00101477
NSUN5	129.221	-1.04148	0.256364	-4.06248	4.86e-05	0.00103988
LAS1L	163.487	-1.09242	0.268941	-4.06191	4.87e-05	0.00104091
TMEM263	69.5652	1.32462	0.326717	4.05434	5.03e-05	0.00107205
BTBD10	124.568	1.40582	0.346854	4.05305	5.06e-05	0.0010764
RFC1	116.487	1.13308	0.279767	4.05007	5.12e-05	0.00108862
RPS6KA3	54.8047	1.44182	0.356069	4.04926	5.14e-05	0.00109078
DARS1	167.65	1.03995	0.256883	4.04835	5.16e-05	0.00109344
ZNF185	123.132	1.10108	0.272019	4.04782	5.17e-05	0.00109434
SERPINB7	38.6275	1.93292	0.477689	4.0464	5.2e-05	0.0010994
HS2ST1	60.9915	1.40951	0.348396	4.0457	5.22e-05	0.00110107
SEPTIN4	16.2698	-2.73343	0.675815	-4.04465	5.24e-05	0.00110444
TRIM16	144.531	1.04518	0.25845	4.04404	5.25e-05	0.00110574
NEDD4	138.585	1.88924	0.467427	4.04178	5.3e-05	0.001114
RBM18	69.9316	1.36597	0.338077	4.04042	5.34e-05	0.00111808
RPAIN	3030.01	-1.12359	0.278184	-4.03901	5.37e-05	0.00112163
MAPKAP1	115.566	1.01035	0.250359	4.03562	5.45e-05	0.00113466
BTF3L4	90.0482	1.31337	0.325708	4.03235	5.52e-05	0.00114897
IL7R	73.4441	1.80416	0.447975	4.02736	5.64e-05	0.00117191
HELZ	143.546	1.26237	0.313489	4.02684	5.65e-05	0.00117286
BCL10	109.078	1.25514	0.311753	4.02607	5.67e-05	0.00117337
CYP1A1	107.999	-1.10077	0.273634	-4.02279	5.75e-05	0.00118668
RAVER1	370.542	-1.10943	0.27579	-4.02274	5.75e-05	0.00118668
BTBD2	376.388	-1.11084	0.276249	-4.02115	5.79e-05	0.00118969
NRIP2	107.937	-1.37474	0.341855	-4.0214	5.79e-05	0.00118969
INPP4B	86.0643	1.26597	0.314933	4.0198	5.82e-05	0.00119292
LNPEP	94.4799	1.66827	0.415747	4.01269	6e-05	0.00122454
RAPH1	177.573	1.2874	0.321099	4.00935	6.09e-05	0.00124024
NFIA	151.539	1.24921	0.311611	4.00886	6.1e-05	0.00124109
IMPA2	56.6018	-1.48956	0.372222	-4.0018	6.29e-05	0.00127519
BOD1L1	161.127	1.40969	0.35244	3.9998	6.34e-05	0.00128244
COLCA1	15.4819	-2.55861	0.639831	-3.99889	6.36e-05	0.00128561
ZNF777	209.889	-1.2165	0.304386	-3.99658	6.43e-05	0.00129637
ACSL3	253.475	1.32288	0.331108	3.9953	6.46e-05	0.0013016
TMEM184A	916.535	-1.01773	0.25498	-3.99143	6.57e-05	0.00132123
KIAA0232	38.0163	1.71405	0.429586	3.99	6.61e-05	0.0013274
LRBA	175.456	1.10581	0.277269	3.9882	6.66e-05	0.00133566
TAX1BP1	310.926	1.81664	0.455657	3.98686	6.7e-05	0.00134139
URAHP	152.323	-1.36263	0.341926	-3.98517	6.74e-05	0.00134911
ALPP	42.5711	-1.66677	0.418606	-3.98173	6.84e-05	0.00136693
TRAM2	167.751	1.03818	0.260856	3.97988	6.89e-05	0.00137569
MAP3K2	88.0128	1.35189	0.339786	3.97866	6.93e-05	0.0013809
RUSC1-AS1	1246.19	-1.22362	0.307998	-3.97284	7.1e-05	0.00141316
LAPTM4A	154.319	1.26337	0.31831	3.96899	7.22e-05	0.00143228
KYAT3	59.7394	1.69411	0.426976	3.9677	7.26e-05	0.00143807
BMP7	4.9662	-6.17242	1.55772	-3.96246	7.42e-05	0.00146403
TPP2	97.5254	1.6004	0.403869	3.96269	7.41e-05	0.00146403
GPR87	69.0631	1.36621	0.344888	3.96132	7.45e-05	0.00146792
SCN1A-AS1	6.09778	5.66962	1.43148	3.96066	7.47e-05	0.00146914
ACOT2	180.657	-1.39305	0.351849	-3.95922	7.52e-05	0.0014741
ETV5	58.7007	-1.25946	0.318349	-3.95624	7.61e-05	0.00148877
HP1BP3	274.86	1.00938	0.255211	3.95509	7.65e-05	0.00149176
APOL6	155.745	1.18477	0.299738	3.95269	7.73e-05	0.00150445
FKBP1AP1	134.226	-1.20684	0.305446	-3.95107	7.78e-05	0.00151098
LOC728673	151.896	-1.21682	0.308025	-3.9504	7.8e-05	0.00151318
GEMIN7-AS1	183.381	-1.11178	0.281743	-3.94608	7.94e-05	0.0015387
CCDC157	233.813	-1.3553	0.343541	-3.94509	7.98e-05	0.00154306
BRSK2	27.301	-1.7773	0.450635	-3.94398	8.01e-05	0.00154816
ADAM9	83.2605	1.47044	0.372866	3.94363	8.03e-05	0.00154838
MLST8	287.766	-1.33453	0.338742	-3.93967	8.16e-05	0.00156997
TJP3	16.4713	-2.44794	0.62157	-3.93831	8.21e-05	0.00157472
SGCE	18.0404	2.5197	0.640059	3.93668	8.26e-05	0.00158341
NME7	130.81	1.02391	0.260174	3.9355	8.3e-05	0.00158909
DSG2	350.225	1.41953	0.360767	3.93477	8.33e-05	0.00159187
BIRC6	161.088	1.09542	0.278604	3.93182	8.43e-05	0.00160114
CD200R1L	7.23113	-5.72968	1.45727	-3.9318	8.43e-05	0.00160114
SH3RF1	94.0531	1.13782	0.289344	3.93242	8.41e-05	0.00160114
TSPAN31	2100.21	-1.21495	0.309108	-3.93051	8.48e-05	0.00160772
ANK1	10.0225	-3.91663	0.996568	-3.93011	8.49e-05	0.00160824
SPPL2A	60.3946	1.71602	0.436827	3.92837	8.55e-05	0.00161577
PPFIBP2	26.3378	-1.89309	0.481973	-3.92779	8.57e-05	0.00161759
COMMD1	1465.17	-1.09124	0.277855	-3.92736	8.59e-05	0.00161835
INSYN2B	6.163	5.68326	1.4476	3.92599	8.64e-05	0.00162553
CERT1	54.1899	1.69225	0.431363	3.92304	8.74e-05	0.00164128
RMDN3	84.0307	-1.05946	0.270115	-3.92225	8.77e-05	0.00164456
LATS2	115.83	1.01968	0.260038	3.92127	8.81e-05	0.00164701
RRAGC	63.445	1.66526	0.424712	3.92091	8.82e-05	0.00164738
ST7-AS1	78.706	-1.31304	0.334998	-3.91953	8.87e-05	0.00165472
SSX2IP	61.1595	1.72224	0.439512	3.91852	8.91e-05	0.00165955
C9orf40	25.7962	-2.07078	0.528724	-3.91656	8.98e-05	0.00167095
ZBTB32	63.7212	-1.6679	0.426306	-3.91245	9.14e-05	0.00169532
ALG1L9P	63.5972	-1.42632	0.364632	-3.91167	9.17e-05	0.00169653
GOLPH3L	67.0855	1.37871	0.352436	3.91193	9.16e-05	0.00169653
ATG12	74.1096	1.26444	0.32333	3.91066	9.2e-05	0.00170144
FADS3	403.635	1.08271	0.276899	3.91014	9.22e-05	0.001703
TSHZ2	77.7536	-1.2844	0.328572	-3.90905	9.27e-05	0.00170856
UBE2CP5	79.8858	-1.26696	0.324198	-3.90797	9.31e-05	0.00171403
CIRBP-AS1	59.5163	-1.48007	0.379012	-3.90507	9.42e-05	0.00173253
SLC1A4	149.366	1.00844	0.258337	3.9036	9.48e-05	0.0017387
TMX3	59.0018	1.42496	0.365027	3.90372	9.47e-05	0.0017387
ZNF324	116.205	-1.15432	0.29584	-3.90183	9.55e-05	0.00174708
CD200R1	5.85695	-6.40596	1.64213	-3.90099	9.58e-05	0.00175091
SHISAL1	11.8113	-3.27552	0.840132	-3.89881	9.67e-05	0.00176452
SLC5A3	123.897	1.32552	0.340106	3.89738	9.72e-05	0.00177058
MACO1	61.9469	1.22717	0.314942	3.8965	9.76e-05	0.00177481
NDUFB2-AS1	365.147	-1.43152	0.367418	-3.89614	9.77e-05	0.0017752
KIDINS220	63.1504	1.39537	0.358227	3.89522	9.81e-05	0.00177979
BAIAP3	120.657	-1.29628	0.33284	-3.8946	9.84e-05	0.00178208
FAM198B-AS1	116.772	1.08229	0.278321	3.88863	0.00010081	0.00182196
SLC19A1	83.5101	-1.36006	0.349896	-3.88704	0.000101472	0.00183165
TRIM16L	83.2013	1.11301	0.286441	3.88566	0.000102051	0.00183983
TERC	326.322	-1.1074	0.28504	-3.88507	0.0001023	0.00184203
LRIF1	64.209	1.46683	0.377686	3.88374	0.000102861	0.00184767
PAQR4	223.319	-1.25187	0.322338	-3.88373	0.000102867	0.00184767
GLYCTK-AS1	26.8818	-2.06098	0.530864	-3.88232	0.000103464	0.00185611
LMF1	15.7595	-2.30048	0.592679	-3.8815	0.000103816	0.00186014
INHBA	13.7974	-2.61382	0.673481	-3.88106	0.000104001	0.00186117
ZNF48	81.0207	-1.19869	0.308946	-3.87995	0.00010448	0.00186745
TIMM17A	59.5544	1.23285	0.31778	3.87959	0.000104635	0.00186793
ETV4	91.4165	-1.26312	0.325745	-3.87762	0.000105482	0.00188076
DEPDC1	86.7123	1.51215	0.390041	3.87691	0.000105792	0.00188398
SGMS2	51.6359	1.71424	0.442291	3.87583	0.000106263	0.00189006
RTTN	63.9505	1.41375	0.364876	3.87459	0.000106803	0.00189734
COL8A1	44.2283	-1.76002	0.454996	-3.86821	0.000109636	0.00194531
DEGS2	91.0548	-1.46629	0.379098	-3.86784	0.000109802	0.00194589
KLHL2	49.8006	1.57083	0.406346	3.86574	0.000110755	0.00195801
IDH2-DT	45.0463	-1.86007	0.481361	-3.86419	0.000111458	0.00196806
FBLN1	419.421	-1.03135	0.26703	-3.86232	0.000112318	0.00197661
RFFL	229.731	-1.27606	0.330368	-3.86255	0.000112208	0.00197661
ZNF638	107.01	1.46178	0.378478	3.86225	0.000112349	0.00197661
CTBS	30.1741	1.97283	0.511097	3.85999	0.000113393	0.00199018
MAN2A1	94.3051	1.04636	0.27107	3.86011	0.000113338	0.00199018
TVP23A	355.367	-1.17396	0.304359	-3.85715	0.000114716	0.00201098
UBA6	123.846	1.64152	0.42595	3.85378	0.000116306	0.0020364
SCAND1	108.17	-1.32016	0.342798	-3.85114	0.000117569	0.00205605
GJD3	102.587	-1.38327	0.359244	-3.8505	0.000117877	0.00205897
RAB3B	30.9574	1.68472	0.437602	3.8499	0.000118167	0.00206156
ROCK1	118.971	1.74731	0.454099	3.84786	0.000119157	0.00207634
PDGFC	77.1235	1.1563	0.300531	3.84753	0.000119315	0.00207662
NFAT5	160.79	1.14099	0.296718	3.84536	0.000120376	0.00209259
LOC100506178	17.6169	2.47748	0.644385	3.84472	0.000120691	0.00209557
ATF5	226.723	-1.08603	0.282505	-3.84427	0.000120913	0.00209692
CDHR2	45.6985	-1.71207	0.44544	-3.84354	0.000121273	0.00210068
ABHD17A	153.543	-1.50109	0.390589	-3.84315	0.000121465	0.00210151
DDX58	91.273	1.72864	0.450361	3.83834	0.000123868	0.00213548
FZD8	10.708	-3.10076	0.808223	-3.83651	0.000124795	0.00214892
LINC01410	76.4623	-1.51895	0.395999	-3.83574	0.000125186	0.00215311
SCEL-AS1	10.4588	4.57336	1.19263	3.83469	0.000125723	0.0021598
TCEA2	46.1332	-1.44961	0.378095	-3.83399	0.000126083	0.0021609
YWHAE	57.0345	-2.86983	0.748795	-3.8326	0.000126797	0.00216804
SLC44A1	106.483	1.51811	0.396191	3.83176	0.000127228	0.00217285
TRIP12	431.632	1.11063	0.290166	3.82757	0.000129414	0.00220761
RAB14	238.324	1.11644	0.291949	3.82411	0.000131246	0.00223103
ALDH1L1-AS1	37.6051	-1.78574	0.467288	-3.8215	0.000132641	0.00224427
SERINC1	104.513	1.55097	0.405846	3.82158	0.000132598	0.00224427
CCDC90B	120.514	1.02121	0.267259	3.82106	0.000132879	0.0022457
TUFT1	75.3897	1.19087	0.311895	3.81819	0.000134437	0.0022694
DSC2	92.6619	1.94702	0.510179	3.81635	0.00013544	0.00227842
SEPTIN1	95.0171	-1.33706	0.350329	-3.81658	0.000135312	0.00227842
ACTL10	40.0719	-1.81954	0.477413	-3.81124	0.00013827	0.00231801
ANKMY2	36.151	1.79798	0.472046	3.80892	0.000139577	0.00233461
PJA2	150.369	1.31187	0.344434	3.80876	0.000139665	0.00233461
MMAB	111.763	-1.0887	0.286207	-3.8039	0.000142435	0.00237161
TNS2	105.547	-1.27525	0.335248	-3.80389	0.000142443	0.00237161
PPM1B	38.3622	1.49232	0.392433	3.80273	0.000143111	0.00237548
RBMS1	60.1051	1.65517	0.435347	3.80195	0.000143563	0.00237939
EPB41L4A	82.4509	-1.24571	0.327794	-3.80029	0.000144529	0.00239269
SERPINB5	172.717	1.26816	0.333792	3.79924	0.000145141	0.0024001
ARHGAP45	293.223	-1.03629	0.272805	-3.79864	0.00014549	0.00240314
ZBTB6	19.9686	2.47637	0.652524	3.79507	0.000147603	0.00243528
C1QTNF8	4.94341	-6.16058	1.62424	-3.79289	0.000148902	0.00245393
SHROOM2	60.3694	-1.19976	0.31641	-3.79179	0.000149566	0.0024621
ZMAT3	40.9141	1.46973	0.387692	3.79097	0.00015006	0.00246744
LOC101927751	921.736	-1.04915	0.27682	-3.79002	0.000150636	0.00247412
DOCK3	147.742	-1.21077	0.319498	-3.7896	0.000150889	0.00247549
CSKMT	102.074	-1.11729	0.295408	-3.78221	0.00015544	0.00254158
HGH1	66.5619	-1.19965	0.317557	-3.77775	0.000158255	0.00257605
TEAD1	331.584	1.00818	0.26729	3.77187	0.00016203	0.00263163
ZNF44	4.40562	-6.0425	1.60226	-3.77123	0.000162446	0.00263546
COPB2	276.637	1.03064	0.273335	3.77061	0.00016285	0.00263907
ABCA3	30.9599	-1.57106	0.416734	-3.76994	0.000163287	0.00264165
YME1L1	222.953	1.27037	0.336986	3.76981	0.000163371	0.00264165
MFSD12	160.309	-1.06088	0.281459	-3.7692	0.000163771	0.00264518
ABRAXAS2	25.7358	2.0743	0.550699	3.76667	0.000165438	0.00266915
SLC9A3	77.0294	-1.29359	0.343486	-3.76606	0.000165847	0.00267279
TTLL12	305.067	-1.11822	0.296998	-3.76509	0.000166488	0.00268016
ANO6	65.0464	1.32556	0.352193	3.76372	0.000167407	0.00268734
CRIP1	13.9878	-2.91625	0.774856	-3.7636	0.000167487	0.00268734
SORBS2	44.9347	1.34126	0.356487	3.76244	0.000168264	0.00269685
EVL	70.2404	-1.1177	0.297183	-3.76098	0.000169246	0.0027096
NARS1	338.133	1.17214	0.311683	3.76069	0.000169448	0.00270986
LINC01588	30.8923	-1.6782	0.446394	-3.75946	0.000170279	0.00272017
MXD1	71.1418	1.18825	0.316222	3.75764	0.00017152	0.00273652
HIBADH	74.775	1.35754	0.361323	3.75714	0.000171868	0.00273657
COG6	39.9821	1.55644	0.414429	3.75562	0.000172914	0.00275021
RECQL4	161.255	-1.27422	0.339403	-3.75429	0.000173833	0.0027567
SCARNA17	78.4578	-1.34448	0.358125	-3.75421	0.000173888	0.0027567
STAB1	41.9548	-1.65703	0.441367	-3.75431	0.000173819	0.0027567
SELENOI	103.49	1.80758	0.481649	3.7529	0.000174797	0.00276752
MIR9718	59.9741	-1.39078	0.370649	-3.75229	0.000175228	0.0027689
CHRNG	59.7945	-1.4375	0.38336	-3.74973	0.000177022	0.0027882
STON2	136.088	1.13669	0.303127	3.74987	0.000176926	0.0027882
ARHGEF28	69.9578	1.57814	0.420915	3.7493	0.000177331	0.00279004
SERINC4	137.086	-1.19151	0.317837	-3.7488	0.000177681	0.00279254
TSR2	326.524	-1.00271	0.267622	-3.74673	0.000179157	0.0028127
GPER1	48.7524	-1.56194	0.41692	-3.74638	0.000179403	0.00281354
MAP2K4	39.0515	1.51771	0.405174	3.74583	0.000179796	0.00281667
HOXC13	39.6631	-1.70181	0.454439	-3.74486	0.000180493	0.00282456
TM9SF3	216.838	1.2851	0.343322	3.74314	0.000181736	0.00284096
UGP2	95.9438	1.06924	0.285926	3.73956	0.000184342	0.0028679
USP12	35.2817	1.88954	0.505338	3.73916	0.000184639	0.0028679
CALCOCO2	103.913	1.1042	0.295356	3.73855	0.000185086	0.00287178
APC2	95.891	-1.59496	0.426695	-3.73793	0.00018554	0.00287272
ARHGAP21	170.436	1.4214	0.380256	3.738	0.000185488	0.00287272
ZFAS1	595.353	1.08053	0.289219	3.73603	0.000186947	0.00289144
ALDOC	35.6445	-1.6341	0.437595	-3.73428	0.000188252	0.00290854
KDM4B	171.929	-1.13685	0.304611	-3.73213	0.000189868	0.0029273
SLC33A1	72.6639	1.16138	0.311362	3.72999	0.000191488	0.00294605
FAM86DP	63.1796	-1.11643	0.299536	-3.7272	0.000193622	0.00297042
SRP72	398.454	1.37691	0.369429	3.72712	0.000193683	0.00297042
DLG1	152.848	1.16765	0.313332	3.72657	0.0001941	0.00297368
BLZF1	24.8168	2.28623	0.613715	3.72524	0.000195133	0.00298637
LOC646652	50.1426	-1.20264	0.322985	-3.72351	0.000196471	0.00299741
METTL8	65.9452	1.23364	0.331349	3.72308	0.000196809	0.00299943
CNTN1	7.90286	5.04563	1.35606	3.72081	0.000198586	0.00302123
PRR14L	86.065	1.18959	0.31972	3.72072	0.000198653	0.00302123
HILPDA	22.5469	-1.95343	0.525125	-3.71993	0.000199276	0.00302755
PXDN	12.6962	-2.42588	0.652199	-3.71954	0.000199583	0.00302905
HDGFL2	302.929	-1.08498	0.291857	-3.7175	0.000201201	0.0030441
PGP	102.108	-1.11179	0.299052	-3.71772	0.000201028	0.0030441
MPHOSPH8	64.2	1.20702	0.324711	3.71721	0.000201435	0.00304449
NR1H3	280.113	-1.10371	0.297159	-3.71422	0.00020383	0.0030743
EPB41L4B	69.9789	1.39627	0.376035	3.71315	0.000204695	0.00308011
HPCAL1	47.8554	-1.30477	0.351408	-3.71296	0.000204848	0.00308011
TM7SF2	53.2897	-1.27432	0.343164	-3.71345	0.000204453	0.00308011
SLC35A3	42.253	1.43039	0.385878	3.70684	0.000209857	0.00314894
RAD9A	1958.89	-1.1418	0.308064	-3.70636	0.000210256	0.00315168
DERL2	62.9348	1.74574	0.471231	3.70465	0.000211687	0.00316661
ZSCAN20	31.5889	1.68798	0.455618	3.70481	0.000211546	0.00316661
LARGE1	3.98996	-5.88751	1.58963	-3.70371	0.000212473	0.00317512
GLIPR2	14.4007	2.95964	0.799389	3.70239	0.000213581	0.00318191
TLE3	124.333	-1.13566	0.306899	-3.70044	0.000215228	0.00320317
DPP9-AS1	324.206	-1.04116	0.281666	-3.69645	0.000218639	0.00325061
TMEM253	34.4533	-1.57295	0.425951	-3.6928	0.000221795	0.00329418
TMEM50A	64.7458	1.46954	0.398012	3.69221	0.00022231	0.00329806
VIPR2	5.87427	-5.424	1.46918	-3.69186	0.000222619	0.00329806
CMTM8	10.9952	-2.69253	0.73026	-3.68708	0.00022684	0.00334525
TSPAN33	14.7349	-2.48268	0.673626	-3.68555	0.000228205	0.003362
ACTA2-AS1	155.918	-1.39822	0.379474	-3.68463	0.000229038	0.00336954
FAM207A	246.61	-1.14339	0.310392	-3.6837	0.000229873	0.00336954
RTL9	12.3338	-2.48884	0.675602	-3.68388	0.00022971	0.00336954
ZNF24	72.9317	1.96768	0.534139	3.68383	0.000229751	0.00336954
SKIDA1	12.8627	-2.66301	0.7233	-3.68174	0.000231647	0.00339214
EFNA1	77.4639	-1.30338	0.35436	-3.67812	0.000234959	0.00343375
PYGO1	8.07071	-3.62754	0.987484	-3.67351	0.000239238	0.0034858
SRBD1	52.9401	1.41498	0.385567	3.66987	0.000242675	0.00352883
ARIH2OS	247.659	-1.47198	0.4014	-3.66711	0.000245303	0.00356349
DOCK7	97.8832	1.21404	0.331136	3.66628	0.0002461	0.00357152
EPS15	116.249	1.59923	0.436475	3.66397	0.000248333	0.00360034
REPIN1	255.144	-1.00731	0.274963	-3.66343	0.000248863	0.00360444
FBXW7-AS1	75.1249	1.07711	0.294152	3.66174	0.000250505	0.00362103
ZNF644	94.8696	2.1213	0.579439	3.66095	0.000251282	0.00362613
TTBK2	98.4604	1.28598	0.351363	3.65996	0.000252254	0.0036355
RAB3GAP1	139.668	1.57195	0.429543	3.65958	0.000252625	0.00363725
MUC5AC	6.93859	-3.71817	1.01655	-3.65764	0.000254548	0.00365771
DND1	357.593	-1.06384	0.290899	-3.65708	0.000255102	0.00366206
ZHX1	120.671	1.17037	0.3202	3.65512	0.000257064	0.00368298
SMARCA5	216.464	1.29014	0.353003	3.65476	0.000257421	0.00368448
FCGRT	7.79302	5.02726	1.37727	3.65017	0.000262065	0.0037436
LINC01503	94.4449	1.04029	0.284997	3.65017	0.000262065	0.0037436
MTURN	70.3368	1.4546	0.398973	3.64586	0.000266503	0.00379955
MUC5B	23.7793	-1.91677	0.525852	-3.64508	0.000267311	0.00380736
RABGGTB	121.579	1.61974	0.444596	3.64318	0.000269294	0.00383185
OTUD4	94.2798	1.19046	0.326803	3.64276	0.000269733	0.00383437
MOCS1	20.6697	1.92079	0.527353	3.64233	0.000270184	0.00383703
LRFN4	161.795	-1.10638	0.303798	-3.64181	0.000270723	0.00384094
MORC3	77.654	1.35579	0.37257	3.63902	0.00027368	0.00387913
SSR3	270.965	1.6356	0.44983	3.63605	0.000276853	0.0039127
PTK2B	63.8318	1.15257	0.317333	3.63206	0.000281167	0.00396215
EPRS1	386.655	1.41793	0.390453	3.6315	0.000281779	0.00396693
SLK	217.866	1.53131	0.422228	3.62673	0.000287035	0.00402776
TMEM245	118.434	1.1887	0.327774	3.62658	0.000287204	0.00402776
ARHGAP24	9.57054	3.83549	1.05793	3.62547	0.000288437	0.00404117
LOC108783645	50.0813	-1.46891	0.40526	-3.62461	0.000289394	0.00405069
TRMT1	123.535	-1.02537	0.282971	-3.62358	0.000290552	0.004063
AFAP1L2	77.1393	1.04367	0.288167	3.62175	0.000292619	0.00408798
EIF3A	574.518	1.03815	0.286667	3.62144	0.000292971	0.00408898
NCF2	37.3555	1.60228	0.442542	3.62062	0.000293897	0.00409797
EEFSEC	76.0409	-1.04715	0.289292	-3.61968	0.000294963	0.00410892
KCNK6	13.3475	2.83342	0.783183	3.61782	0.00029709	0.00413066
DCUN1D4	31.7019	1.68164	0.464983	3.61655	0.00029855	0.00414306
CFAP251	70.204	1.45822	0.403245	3.61621	0.000298949	0.00414465
FAM85A	15.9575	-2.00488	0.554636	-3.61477	0.000300614	0.00416377
GTF2F2	65.2382	1.20619	0.333725	3.61433	0.000301123	0.00416687
SEL1L3	152.224	1.02058	0.282411	3.61382	0.000301723	0.00417122
CDC25B	213.328	-1.01459	0.280794	-3.61328	0.000302349	0.00417591
SHTN1	100.516	1.11533	0.308738	3.61254	0.000303207	0.00418379
ZMYM2	67.2359	1.20669	0.334154	3.61119	0.000304799	0.00420178
GCLM	95.1992	1.41673	0.392401	3.61042	0.000305701	0.00420864
SMO	104.675	-1.36878	0.379135	-3.61027	0.000305873	0.00420864
NAT8L	25.4761	-1.93576	0.536286	-3.60957	0.000306707	0.00421613
METRN	124.376	-1.08901	0.30183	-3.60802	0.000308539	0.00423334
DOCK9	70.4446	1.05618	0.292995	3.60479	0.000312402	0.00427428
USP53	48.8237	1.75913	0.487979	3.60494	0.000312227	0.00427428
ZNF7	79.2398	-1.08631	0.301335	-3.605	0.000312147	0.00427428
ADCY1	53.3481	-1.33138	0.369498	-3.60323	0.000314291	0.0042961
FKTN	45.4309	1.51081	0.419486	3.60158	0.000316286	0.00430997
HOXA10	306.133	-1.06759	0.296405	-3.60179	0.000316028	0.00430997
SPNS2	155.067	-1.2078	0.335305	-3.60209	0.000315664	0.00430997
SUCO	77.9127	1.61139	0.447595	3.6001	0.000318099	0.00432384
CGB7	35.2322	-1.62602	0.451798	-3.599	0.000319443	0.00433806
DNTTIP2	118.664	1.58815	0.441646	3.59598	0.000323176	0.00437284
IGFBP6	71.2471	1.1521	0.320379	3.59605	0.000323085	0.00437284
LINC00921	8.20767	-3.57815	0.995116	-3.59571	0.000323503	0.00437284
ZYG11B	63.9053	1.52165	0.423172	3.59581	0.000323382	0.00437284
CEBPB-AS1	2850.44	-1.09323	0.304251	-3.59318	0.000326672	0.0043959
METTL27	52.9698	-1.25448	0.349139	-3.59306	0.000326815	0.0043959
SLC6A14	7.90878	-4.97775	1.38544	-3.5929	0.000327018	0.0043959
THUMPD1	61.1002	1.14187	0.317909	3.59181	0.000328392	0.00440625
MT1X	145.375	-1.02957	0.286674	-3.59144	0.000328855	0.00440841
H2BS1	40.8293	-1.62846	0.453571	-3.59031	0.000330285	0.00441945
DNAJB14	44.0001	1.41547	0.394295	3.58988	0.000330832	0.00442271
RIC3	42.1663	-1.45067	0.404492	-3.58641	0.000335261	0.00447372
MAP3K12	714.812	-1.03226	0.287933	-3.58509	0.000336964	0.00449234
TRAPPC13	55.4204	1.38161	0.385425	3.58465	0.000337533	0.00449582
LTBP3	998.203	-1.06925	0.298445	-3.58274	0.00034001	0.00452055
EXOC5	74.3735	1.428	0.398651	3.58207	0.000340881	0.00452635
HEATR5A	43.5977	1.42712	0.398708	3.57936	0.000344432	0.00456271
SLFN13	17.3462	2.35105	0.656917	3.57891	0.000345027	0.00456645
DNAJB9	46.5533	1.37353	0.383912	3.57771	0.000346624	0.00458342
ARHGAP5	208.692	1.58011	0.441818	3.57638	0.000348387	0.0045984
RC3H2	154.584	1.47399	0.412868	3.57013	0.000356804	0.00469673
TNPO1	208.061	1.3515	0.378836	3.56751	0.000360388	0.00473537
ZC3H7A	93.2314	1.40023	0.392681	3.56582	0.000362714	0.00475736
ARNTL2	110.213	1.32088	0.370649	3.56369	0.000365677	0.00479192
ARFIP1	41.9236	1.40756	0.39506	3.5629	0.000366784	0.0048021
AKAP11	70.2008	1.68549	0.473304	3.56113	0.000369267	0.0048183
CEBPA	62.3009	-1.32279	0.371402	-3.56161	0.000368582	0.0048183
IMPA1	13.0572	2.57098	0.721967	3.56107	0.000369343	0.0048183
MOB1B	37.0544	1.68197	0.472306	3.5612	0.000369166	0.0048183
DENND1C	431.589	-1.13171	0.318019	-3.55863	0.000372795	0.00485881
GRK6	159.337	-1.04108	0.292589	-3.55817	0.000373447	0.00485881
IDH1	290.817	1.08192	0.304132	3.5574	0.000374537	0.00486431
PDIA6	796.904	1.04247	0.293107	3.55662	0.000375651	0.00487444
LOC100507551	261.525	-1.37779	0.387867	-3.55223	0.000381987	0.00495225
JUND	372.846	-1.03678	0.292063	-3.54985	0.000385445	0.00498822
FER	68.1835	1.23475	0.347865	3.5495	0.000385964	0.00499051
CAPN15	123.874	-1.22498	0.345343	-3.54715	0.000389419	0.00503072
TWSG1	32.9408	1.69265	0.47772	3.54318	0.000395337	0.00510264
ZFAT-AS1	62.5219	-1.19992	0.33875	-3.54221	0.000396784	0.00511679
PCDH7	61.8292	-1.40541	0.396893	-3.54103	0.000398568	0.00513525
TGFB2	16.2206	-1.98721	0.561334	-3.54016	0.000399887	0.00514567
ZNF746	80.5464	-1.0177	0.287483	-3.54003	0.000400082	0.00514567
ADAMTS6	7.08125	4.86671	1.37522	3.53887	0.00040184	0.00516374
LEPROT	31.8962	1.9098	0.539866	3.53755	0.000403856	0.00518507
CMPK1	186.298	1.31487	0.371917	3.53538	0.000407182	0.00521858
PTP4A2	189.183	1.02523	0.289973	3.5356	0.000406847	0.00521858
MRPS25	246.31	-1.00501	0.284299	-3.53506	0.000407684	0.00522043
GDF6	6.96431	-4.74914	1.3439	-3.53384	0.000409565	0.00522736
SUV39H2	35.4114	1.54658	0.437638	3.53392	0.000409447	0.00522736
TP53I11	48.4697	-1.33261	0.37708	-3.53403	0.000409278	0.00522736
UFM1	128.457	1.29607	0.366765	3.53378	0.000409659	0.00522736
SCUBE3	108.055	-1.22818	0.347609	-3.53322	0.000410526	0.00523384
DDX60L	31.7031	1.63116	0.461749	3.53257	0.000411539	0.00524218
CCSER2	90.4521	1.35782	0.384553	3.53091	0.000414129	0.00526167
HBEGF	124.192	1.02675	0.290803	3.53075	0.000414386	0.00526167
PHF6	77.5461	1.34856	0.381994	3.53031	0.000415073	0.00526421
ZC3H12C	24.7924	2.26714	0.642285	3.5298	0.000415866	0.00526968
CENPM	36.0522	-1.51121	0.428166	-3.52948	0.000416372	0.00527152
ROBO1	59.3172	-1.33671	0.378919	-3.5277	0.00041919	0.00529799
SUSD2	30.6169	-1.61523	0.458055	-3.52628	0.000421441	0.00531723
CNPY4	40.8433	-1.48448	0.421075	-3.52545	0.000422757	0.00532619
ST20-AS1	99.9741	-1.49089	0.422902	-3.52538	0.000422881	0.00532619
PTAR1	49.0701	1.85975	0.527917	3.52281	0.000427002	0.00536881
TACC1	45.8447	1.39832	0.397015	3.5221	0.000428145	0.00537855
LINC01920	4.59611	5.2583	1.4933	3.52127	0.000429488	0.00539078
H2AC15	95.4241	-1.33089	0.378448	-3.5167	0.00043695	0.00547502
G3BP2	248.823	1.15673	0.329115	3.51466	0.000440322	0.00550308
SLCO4A1-AS1	133.55	-1.10181	0.313534	-3.51415	0.000441155	0.00550878
FAM171B	26.8438	1.63472	0.465288	3.51335	0.000442493	0.00551132
RAB11B-AS1	229.678	-1.1832	0.336736	-3.51373	0.000441867	0.00551132
CENPO	745.301	-1.02357	0.291543	-3.51088	0.000446631	0.00553466
CRACR2B	79.9172	-1.13322	0.322742	-3.51123	0.000446038	0.00553466
FABP5	91.4431	-1.02015	0.290564	-3.51095	0.000446505	0.00553466
PAXIP1-AS2	105.098	-1.1274	0.321116	-3.51087	0.000446643	0.00553466
ZCCHC17	82.3068	1.01492	0.289022	3.51156	0.000445484	0.00553466
ICE2	54.6483	1.41142	0.4021	3.51012	0.000447898	0.0055455
PHTF2	33.9113	1.5294	0.435754	3.50977	0.000448491	0.00554813
CYBRD1	46.7123	1.23024	0.35063	3.50866	0.000450367	0.00556292
FZD10-AS1	6.24659	-4.57747	1.30481	-3.50816	0.000451212	0.00556292
ARFGAP3	83.9432	1.14825	0.327365	3.50755	0.000452245	0.00556682
LINC01679	14.0462	-2.08466	0.594444	-3.50691	0.000453344	0.00557336
YES1	116.986	1.29686	0.369816	3.50677	0.000453588	0.00557336
ODC1	131.529	1.12494	0.320828	3.50636	0.000454283	0.0055772
CANX	2734.51	1.03593	0.295511	3.50556	0.000455642	0.00558918
MIB1	115.405	1.14744	0.327433	3.50436	0.000457704	0.0056085
SEMA3F-AS1	293.252	-1.02785	0.293318	-3.5042	0.000457986	0.0056085
FAM177A1	68.864	-1.1588	0.33077	-3.50334	0.000459458	0.0056218
STX3	81.0669	1.00955	0.288286	3.50191	0.000461943	0.00564747
FAS	53.0895	1.14158	0.326025	3.50151	0.000462635	0.00565117
SLFN11	61.6917	1.28127	0.366062	3.50013	0.000465023	0.00566613
ITGB1	608.214	1.11182	0.317778	3.49874	0.000467454	0.005691
FBXO28	54.3912	1.3211	0.378663	3.48885	0.000485108	0.00589117
CDC42BPA	72.6446	1.34134	0.38452	3.48836	0.000486002	0.00589712
GNB1L	16.0216	-2.51596	0.721363	-3.48778	0.000487041	0.00590482
USP33	85.3187	1.38697	0.397875	3.48595	0.000490387	0.00593551
VEZT	122.655	1.07981	0.30984	3.48506	0.000492031	0.00594062
TMEM69	62.1345	1.304	0.374208	3.48469	0.000492703	0.00594381
DGKA	174.35	1.04923	0.301127	3.48434	0.00049336	0.00594683
MFN1	53.8652	1.37042	0.393421	3.48335	0.000495189	0.00595452
VPS50	14.7912	2.36865	0.679967	3.48348	0.000494948	0.00595452
WDR47	30.0789	1.67545	0.480991	3.48333	0.000495224	0.00595452
GOLGB1	129.768	1.42615	0.409568	3.48208	0.000497529	0.00597732
LOC102723313	53.5491	-1.43788	0.413036	-3.48124	0.000499097	0.00599122
MXD3	2772.02	-1.0071	0.290012	-3.47263	0.000515383	0.00617148
STX1A	26.5499	-1.66751	0.480416	-3.47098	0.000518571	0.00620457
ZNF281	82.9782	1.05998	0.305527	3.46936	0.000521694	0.0062368
CYHR1	71.434	-1.14104	0.328996	-3.46826	0.000523847	0.00625742
ABHD11	49.0423	-1.5194	0.438224	-3.46717	0.00052597	0.0062706
VIPR1-AS1	70.4663	-1.54149	0.444613	-3.46703	0.00052624	0.0062706
UHMK1	157.375	1.84555	0.532446	3.46618	0.000527907	0.00628533
TPM1-AS	133.113	-1.04163	0.300795	-3.46293	0.000534322	0.00635594
ATF6	211.366	1.0263	0.297051	3.45497	0.000550361	0.00652073
NRL	102.343	-1.17267	0.339465	-3.45448	0.000551361	0.00652727
XRCC3	105.001	-1.23717	0.358403	-3.45189	0.000556679	0.00658488
PLEKHA1	35.7464	1.9689	0.570427	3.45162	0.000557226	0.00658601
SNORC	9.49279	-3.25914	0.944493	-3.45068	0.000559182	0.00660378
ZNF672	69.1424	-1.08001	0.313052	-3.44993	0.000560731	0.00661672
RAI1-AS1	26.0015	-1.5394	0.446243	-3.4497	0.000561218	0.00661711
ANKRD13C	45.6384	1.47485	0.427569	3.44937	0.000561896	0.00661975
MESTIT1	24.7093	-1.8208	0.528087	-3.44791	0.000564946	0.00664495
LAMP3	25.899	1.64245	0.476542	3.4466	0.00056768	0.00666635
PRPF18	31.7528	1.47691	0.428508	3.44663	0.000567619	0.00666635
LINC01322	4.43157	5.21222	1.51243	3.44626	0.000568408	0.00666954
ZNF653	33.0066	-1.45514	0.422332	-3.44549	0.000570035	0.00668325
ZMYM4	156.041	1.31311	0.38122	3.44448	0.00057216	0.00670278
IBTK	162.988	1.79599	0.521994	3.44063	0.000580366	0.006788
WASHC4	51.9111	1.19501	0.347439	3.43949	0.000582812	0.00681115
FAT1	2006.72	1.08404	0.315309	3.43802	0.000585981	0.0068263
MTX3	46.135	1.58498	0.461006	3.4381	0.000585805	0.0068263
PDZD8	111.766	1.13559	0.330551	3.43546	0.00059155	0.00686924
ABTB2	111.929	-1.05096	0.306139	-3.43294	0.000597066	0.00691677
GGT1	13.6364	2.40753	0.70126	3.43314	0.000596624	0.00691677
INO80D	63.1792	1.16781	0.34025	3.43221	0.000598688	0.00693006
GNB3	23.2444	-1.62839	0.47454	-3.43151	0.000600227	0.00694236
MTARC1	40.3733	-1.25028	0.364393	-3.43113	0.000601082	0.00694674
PHKA2-AS1	97.1435	-1.22134	0.356006	-3.43067	0.000602098	0.00695297
ST7-AS2	72.7587	-1.16876	0.340782	-3.42965	0.000604352	0.00696797
C12orf29	63.4355	1.10519	0.322301	3.42906	0.000605673	0.00697768
CACNA1D	3.22285	-5.57273	1.62542	-3.42849	0.000606946	0.00698682
ATAD1	83.5094	1.50675	0.439784	3.4261	0.000612309	0.00703191
PLCB1	4.25963	5.15229	1.50379	3.42621	0.000612067	0.00703191
KATNB1	156.056	-1.04544	0.305172	-3.42573	0.000613139	0.00703591
SOS2	31.1244	1.99623	0.583149	3.42319	0.000618903	0.00707422
ZC3H15	202.925	1.03927	0.30362	3.42294	0.000619484	0.00707531
CHKA	44.7231	-1.27573	0.372725	-3.42272	0.000619976	0.00707539
ALG1L	52.6636	-1.69857	0.49633	-3.42226	0.000621018	0.00708174
SELENOF	142.13	1.4475	0.423041	3.42165	0.000622423	0.00708668
IQCE	81.1483	-1.02127	0.298519	-3.42111	0.00062365	0.00709511
SPSB1	19.8362	1.84633	0.539722	3.42089	0.000624167	0.00709546
WDR62	41.2883	-1.37946	0.403312	-3.42033	0.000625442	0.00710441
SLC25A1	128.364	-1.13988	0.333608	-3.41682	0.000633562	0.00718546
SETD7	147.596	1.00237	0.293495	3.41528	0.000637171	0.00722077
TMEM167B	65.0597	1.29029	0.377829	3.415	0.000637809	0.00722239
LYSMD3	46.9176	1.77562	0.520147	3.41368	0.000640909	0.00725187
IDH2	69.0228	-1.06706	0.312645	-3.413	0.000642515	0.0072644
EBP	88.3134	-1.06893	0.313214	-3.41278	0.000643048	0.0072648
RALB	81.9497	1.02255	0.299699	3.41191	0.000645094	0.00728227
YWHAZ	1052.07	1.08022	0.316647	3.41142	0.000646257	0.00728976
MYL9	27.7216	-1.66172	0.487255	-3.41037	0.000648752	0.00731163
YTHDC2	50.9933	1.416	0.415227	3.41018	0.000649199	0.00731163
ITSN2	54.4786	1.13678	0.333556	3.40807	0.000654242	0.00735707
KIF1B	119.113	1.08136	0.317556	3.40526	0.000661008	0.00742742
HOXC-AS2	30.0323	-1.43977	0.422884	-3.40465	0.000662493	0.00743839
SOS1	48.536	1.28737	0.378289	3.40314	0.000666171	0.00746818
STK26	61.4698	1.16003	0.340962	3.40222	0.00066841	0.00748753
SLC12A6	1195.52	-1.01986	0.299791	-3.4019	0.000669195	0.00749057
LOC643327	39.6048	-1.63024	0.479268	-3.40151	0.00067014	0.00749539
MARCHF4	11.0009	2.69275	0.791856	3.40055	0.000672503	0.00751606
CISD2	56.7345	1.10324	0.324467	3.40016	0.000673452	0.0075209
TFPT	8.06817	-4.96872	1.4615	-3.39973	0.000674517	0.00752703
TRPC7	6.93968	-3.73931	1.10016	-3.39888	0.000676621	0.00754474
FERMT3	115.011	-1.15931	0.3413	-3.39673	0.000681951	0.00759837
ESPL1	82.8537	-1.07466	0.316441	-3.39607	0.000683601	0.00761093
SH3YL1	50.4954	1.31311	0.386795	3.39485	0.000686671	0.00762764
MNX1	35.8041	-1.45742	0.429513	-3.39318	0.000690864	0.00765091
ZNF189	35.872	1.63566	0.482121	3.39263	0.000692258	0.00766054
PUDP	49.2071	1.40368	0.413909	3.39126	0.000695708	0.00769288
UCKL1-AS1	186.615	-1.15627	0.340992	-3.39089	0.00069665	0.00769745
FAM214B	38.8477	1.32074	0.389538	3.39053	0.000697575	0.00769786
MCIDAS	16.3219	-1.92411	0.56754	-3.39026	0.00069827	0.00769786
F12	14.2062	-2.30366	0.679921	-3.38813	0.000703702	0.00775189
GTF2IRD2	9.47693	-3.58787	1.05954	-3.38624	0.000708562	0.00779394
UBALD1	99.4312	-1.24054	0.366349	-3.38623	0.000708588	0.00779394
APPBP2	36.5181	1.71326	0.506109	3.38515	0.000711384	0.00780116
OSBPL8	143.603	1.46259	0.432095	3.38488	0.000712096	0.00780309
TMEM159	28.2074	1.7088	0.505115	3.38299	0.000717007	0.00785101
PPARGC1A	15.716	-2.6502	0.783451	-3.38272	0.000717707	0.00785278
SEPTIN7	214.126	1.291	0.381999	3.3796	0.000725918	0.00792063
SSR1	232.513	1.394	0.41311	3.3744	0.000739758	0.00805177
PITPNM2	60.4694	-1.17168	0.347277	-3.37392	0.000741061	0.00805393
RAP1A	59.3672	1.36739	0.40527	3.37403	0.000740772	0.00805393
CISD3	35.9376	-2.38625	0.707341	-3.37355	0.000742053	0.00805871
ARL5A	47.3227	1.47675	0.437897	3.37238	0.000745229	0.00808717
ADD3	57.489	1.22607	0.363851	3.36971	0.000752478	0.00814592
ELOVL4	14.2029	2.20598	0.654679	3.36956	0.000752877	0.00814592
NTSR1	9.69157	-3.60333	1.06976	-3.36836	0.000756155	0.00817533
CERS6	146.562	1.68214	0.499826	3.36546	0.000764169	0.00824344
HAUS7	33.0729	-1.35652	0.403094	-3.36526	0.000764716	0.00824344
MAP4K5	60.1379	1.21621	0.361382	3.36545	0.000764201	0.00824344
ERN2	57.4628	-1.23724	0.367723	-3.36459	0.000766574	0.00825737
SLC12A7	3.3894	-5.63173	1.67439	-3.36346	0.00076973	0.00827914
PPIL6	111.087	-1.22831	0.365306	-3.36241	0.000772659	0.00830452
CAMSAP3	114.014	-1.07959	0.321208	-3.36102	0.000776555	0.00833294
E2F1	52.8637	-1.16904	0.347805	-3.36119	0.000776088	0.00833294
ZNF789	64.1758	-1.19641	0.356006	-3.36065	0.000777589	0.00833294
ATP10D	34.9309	1.75229	0.521661	3.35905	0.000782114	0.00834903
CCDC107	94.1105	-1.04831	0.312233	-3.35745	0.000786657	0.00834903
CWC22	57.4681	1.69961	0.506107	3.3582	0.000784507	0.00834903
NEDD1	59.1838	1.45893	0.434439	3.3582	0.000784512	0.00834903
NHLRC2	51.2375	1.35985	0.404996	3.35769	0.000785967	0.00834903
POLRMT	153.962	-1.24907	0.371992	-3.3578	0.000785662	0.00834903
RPRD1A	91.5869	1.44006	0.428932	3.35732	0.000787019	0.00834903
USO1	154.345	1.82604	0.543552	3.35945	0.000780977	0.00834903
ITGA2	192.837	1.12056	0.333852	3.35646	0.000789465	0.00836799
C17orf97	29.0496	-1.64321	0.489942	-3.35388	0.000796857	0.0084402
NMNAT1	22.5048	1.76308	0.525888	3.35258	0.000800617	0.00845882
ZSCAN31	46.2021	-1.19515	0.356498	-3.35247	0.000800934	0.00845882
NNAT	197.503	-1.04962	0.313356	-3.3496	0.000809284	0.00854082
RMND5B	1430.74	-1.07528	0.321186	-3.34784	0.00081444	0.00858902
IQGAP1	704.164	1.10157	0.329106	3.34716	0.000816439	0.00860387
UFSP2	115.528	-1.00423	0.300097	-3.34636	0.000818803	0.00862256
ZFAND6	71.9224	1.07458	0.321179	3.34573	0.000820673	0.00863601
MLYCD	64.4705	-1.03562	0.309626	-3.34476	0.000823548	0.00866002
PRPF40A	264.106	1.21581	0.363641	3.34342	0.000827531	0.00868937
GPR146	30.3662	-1.46986	0.439685	-3.34299	0.000828813	0.00869657
FAM114A1	28.4249	1.75013	0.523588	3.34258	0.000830044	0.00870323
MEAK7	101.361	1.00235	0.29999	3.34126	0.000833996	0.00873211
ACAP2	71.2962	1.53562	0.459747	3.34013	0.000837387	0.00875505
ENO2	30.105	-1.36088	0.407412	-3.34031	0.000836837	0.00875505
USE1	52.1649	-1.17118	0.350831	-3.3383	0.000842923	0.00880662
TMEM87B	38.577	1.49604	0.448238	3.3376	0.000845066	0.00882268
AK4	130.514	1.58655	0.47574	3.33491	0.000853265	0.00890191
SIKE1	83.9791	1.11355	0.334318	3.33082	0.000865921	0.00900817
WIPF1	12.3089	-2.48156	0.745311	-3.32956	0.000869825	0.0090359
EVI5	56.9329	1.67438	0.502937	3.32921	0.000870927	0.00904091
DNAJB4	45.4792	2.00537	0.602748	3.32704	0.000877742	0.0090987
STAMBP	162.108	1.04177	0.313183	3.32639	0.000879789	0.00911344
SLC44A5	17.4178	2.08218	0.626138	3.32543	0.000882823	0.00913838
TET2	71.412	1.15293	0.346775	3.32472	0.000885067	0.00914862
ANLN	331.075	1.12604	0.339134	3.32035	0.000899058	0.00925389
NHS	105.426	1.08	0.32526	3.32042	0.000898808	0.00925389
TMEM190	29.3414	-1.53317	0.461678	-3.32087	0.000897372	0.00925389
FAM83B	90.1343	1.39754	0.421068	3.31904	0.000903286	0.0092843
VASH1	73.6636	-1.39731	0.421088	-3.31833	0.000905561	0.00928805
NT5E	485.182	1.04901	0.316166	3.31793	0.000906883	0.00929507
MBOAT2	29.3619	1.81736	0.548332	3.31434	0.000918584	0.00940179
ZZZ3	106.889	1.4902	0.449679	3.31392	0.000919963	0.0094093
FXR1	170.839	1.07052	0.323063	3.31366	0.000920823	0.0094115
JAM3	28.366	-1.54594	0.466586	-3.31329	0.000922044	0.00941738
LNCAROD	58.2211	1.24823	0.376839	3.31236	0.000925129	0.00944227
UBE2W	26.8444	2.18418	0.659706	3.31083	0.000930185	0.00947398
UCHL3	89.6113	1.12014	0.338323	3.31085	0.000930134	0.00947398
ZFP90	42.5097	1.42423	0.430323	3.30967	0.000934072	0.00948707
GTF3C3	54.3564	1.25424	0.379009	3.30926	0.000935432	0.00948767
SAMD15	9.86248	-2.51124	0.758837	-3.30932	0.000935229	0.00948767
HDAC4	41.8414	-1.21193	0.366379	-3.30786	0.000940103	0.00951719
PSMA5	226.831	1.23705	0.373972	3.30786	0.000940125	0.00951719
WDFY1	83.3606	1.06211	0.321092	3.30781	0.0009403	0.00951719
USP25	83.4155	1.31522	0.397637	3.3076	0.00094098	0.00951747
CHRM4	14.3723	-2.042	0.617514	-3.30681	0.000943643	0.00953636
DNAJB7	92.3802	-1.08582	0.328379	-3.30661	0.000944325	0.00953636
RNASET2	46.2268	-1.15452	0.349224	-3.30595	0.000946553	0.00954344
CEMIP2	53.0858	1.28033	0.387479	3.30426	0.000952271	0.00958514
UBE2D3	328.546	1.0289	0.311488	3.30317	0.000955988	0.00961592
ACBD4	43.3313	-1.32045	0.399928	-3.3017	0.000960996	0.00964633
CCN5	21.4946	-2.12692	0.644513	-3.30005	0.000966687	0.00967019
NOL11	70.3898	1.35833	0.411993	3.29696	0.000977363	0.00977028
LOC613206	27.9109	-1.50952	0.458654	-3.2912	0.000997604	0.00993178
TERT	6.39465	-3.62603	1.10151	-3.29187	0.00099522	0.00993178
TMEM106B	57.0787	1.49146	0.453143	3.29136	0.000997043	0.00993178
VPS4B	129.221	1.27363	0.387119	3.29002	0.00100181	0.00996002
ACOT1	24.2447	-1.84825	0.56228	-3.28707	0.00101235	0.0100512
LOC100506083	273.099	-1.00574	0.306046	-3.28624	0.00101533	0.010067
KIAA1614-AS1	15.111	-2.36476	0.719891	-3.28488	0.00102025	0.0101089
TMPRSS9	102.083	-1.33202	0.405542	-3.28455	0.00102144	0.0101139
WDR88	32.1605	-1.48376	0.451873	-3.28358	0.00102498	0.0101282
C1orf52	34.6967	1.42169	0.433275	3.28125	0.00103346	0.0101914
NABP1	69.806	1.09138	0.332681	3.28057	0.00103598	0.0102093
DNAJC18	23.5854	1.86934	0.569972	3.2797	0.00103917	0.0102187
CUL2	51.5192	1.33387	0.406812	3.27882	0.00104241	0.010238
ELAPOR2	31.4049	1.6612	0.506694	3.27851	0.00104355	0.0102424
GAN	27.7875	1.71036	0.522243	3.27502	0.00105653	0.0103463
PRRX2	3.03263	-5.48258	1.67413	-3.27488	0.00105705	0.0103463
SYP	13.0919	-2.68247	0.819146	-3.27472	0.00105769	0.0103463
ZC3H3	62.7072	-1.09097	0.3333	-3.27323	0.00106326	0.0103744
CNTRL	69.5263	1.4428	0.440927	3.27219	0.00106719	0.0104044
INSR	41.333	-1.43299	0.438145	-3.27058	0.00107327	0.0104567
ADPGK-AS1	77.9148	-1.31171	0.401368	-3.26811	0.00108268	0.0105343
MFSD2A	42.4193	-1.20446	0.368657	-3.26716	0.00108632	0.0105627
ASB16	140.642	-1.02018	0.312358	-3.26606	0.00109054	0.0105896
ARFGEF1	149.825	1.26649	0.388059	3.26364	0.00109991	0.0106734
YIPF1	52.2829	1.13437	0.34761	3.26334	0.00110106	0.0106775
MKNK1	75.6146	1.13347	0.347399	3.26272	0.00110348	0.0106939
NGFR	459.154	1.04195	0.319445	3.26174	0.00110729	0.0107236
PMAIP1	119.923	1.38375	0.424413	3.26039	0.0011126	0.010768
PCNA-AS1	408.434	-1.12005	0.343593	-3.25982	0.00111484	0.0107753
MACC1	38.1465	1.59091	0.488193	3.25876	0.001119	0.0108083
EHBP1	126.305	1.01624	0.312045	3.2567	0.00112717	0.0108761
KCNH3	130.577	-1.11945	0.343745	-3.25661	0.00112751	0.0108761
LBHD1	144.688	-1.33929	0.411353	-3.25582	0.00113065	0.0108921
CAMK2D	25.6698	1.64519	0.505567	3.25414	0.00113735	0.0109421
RIMS3	18.552	2.14883	0.660461	3.25353	0.00113982	0.010955
ZNF132	61.7123	-1.12843	0.34685	-3.25336	0.00114049	0.010955
KCNJ15	10.6389	2.67952	0.823749	3.25284	0.00114259	0.0109636
SAP30L	47.3133	-1.12365	0.345465	-3.25256	0.00114372	0.0109672
INHBC	5.14129	-4.32722	1.33274	-3.24686	0.00116687	0.0111453
KIAA1109	83.4093	1.38275	0.42606	3.24544	0.00117271	0.0111791
LRRC61	81.1631	-1.22746	0.378323	-3.24447	0.00117669	0.0112024
PTBP3	269.406	1.47387	0.45433	3.24406	0.00117841	0.0112114
SCARA3	30.87	-1.50951	0.465421	-3.24331	0.00118148	0.0112333
PUS7L	37.222	1.48854	0.459676	3.23823	0.00120273	0.0114205
DAPK1	37.0042	-1.26653	0.391242	-3.2372	0.0012071	0.0114496
EPHA1	90.7377	-1.02336	0.316131	-3.23713	0.00120737	0.0114496
FBRSL1	166.959	-1.15767	0.35777	-3.23578	0.00121309	0.0114747
LOC101929188	48.4655	-1.37574	0.425129	-3.23604	0.00121201	0.0114747
LZIC	34.4738	1.66338	0.514122	3.23538	0.00121482	0.0114747
U2SURP	208.099	1.0354	0.320032	3.23532	0.00121506	0.0114747
ZNF649-AS1	42.2222	-1.32154	0.408439	-3.23559	0.00121393	0.0114747
GOLT1B	32.9452	1.65459	0.511528	3.2346	0.00121814	0.011492
EXOC6B	106.952	1.3118	0.405649	3.23384	0.00122139	0.0115003
REEP6	32.1907	-1.36635	0.42247	-3.23419	0.00121989	0.0115003
LOC102723385	60.7595	-1.12802	0.34884	-3.23362	0.00122231	0.0115015
FIGNL1	50.8287	1.608	0.497425	3.23265	0.00122648	0.0115259
OPA1	108.354	1.20989	0.374811	3.22799	0.00124663	0.0116777
USP34	165.462	1.10695	0.343007	3.22718	0.00125018	0.0117033
AP3B1	99.9015	1.26321	0.391584	3.2259	0.00125577	0.0117302
LAMA1	4.20112	-4.95137	1.53486	-3.22595	0.00125557	0.0117302
SAMD12	50.7546	1.11056	0.344334	3.22524	0.00125867	0.0117302
SH3RF3-AS1	31.8648	-1.60533	0.497715	-3.2254	0.00125797	0.0117302
ZC3H11A	119.18	1.15773	0.35889	3.22586	0.00125594	0.0117302
BACH1	57.1723	1.53938	0.477918	3.22101	0.00127739	0.0118628
CACTIN-AS1	286.126	-1.05112	0.326361	-3.22074	0.0012786	0.0118628
ZFYVE9	85.3846	1.01848	0.316167	3.22134	0.00127592	0.0118628
DYNC2I1	41.0255	-1.24581	0.386969	-3.21941	0.00128454	0.0119028
MIR4531	12.6291	-2.42427	0.752997	-3.2195	0.00128414	0.0119028
HSPA12A	14.2198	-1.89178	0.587937	-3.21766	0.00129242	0.0119682
LOXL3	286.739	-1.05016	0.326468	-3.21674	0.00129655	0.0119988
EEA1	92.8807	1.3427	0.417665	3.21477	0.00130551	0.0120665
AFF4	298.933	1.17254	0.364805	3.21417	0.00130824	0.012084
REL	36.6042	1.28632	0.400349	3.213	0.00131357	0.0121256
NAPA-AS1	231.846	-1.06328	0.331044	-3.21188	0.00131868	0.0121573
RAET1E-AS1	260.948	-1.0621	0.330702	-3.21166	0.00131969	0.012159
ING1	43.9887	-1.16466	0.362782	-3.21036	0.0013257	0.0122067
HSFX3	11.0476	-3.17376	0.988775	-3.20979	0.00132831	0.012223
MED13	124.766	1.36152	0.424324	3.20869	0.00133343	0.0122623
CD47	64.0634	1.50187	0.468334	3.20683	0.00134206	0.0123184
STAM	52.8828	1.0568	0.329612	3.20621	0.00134497	0.0123373
IL1RAP	39.4305	1.22763	0.383056	3.20484	0.00135139	0.0123683
KIF14	60.6163	1.09466	0.341674	3.20382	0.00135617	0.0124011
MEX3B	16.9485	1.91123	0.596599	3.20354	0.00135747	0.0124027
PRKCE	27.6809	1.58157	0.493895	3.20224	0.00136363	0.0124459
IL17RB	54.0827	-1.3937	0.435431	-3.20074	0.00137074	0.012503
SPPL2B	73.3716	-1.24796	0.390002	-3.19987	0.00137488	0.0125329
ZC3H13	140.064	1.24746	0.389989	3.1987	0.00138049	0.0125683
RAB18	63.659	1.65811	0.51842	3.19838	0.00138201	0.0125743
NRN1	28.3658	-1.46847	0.45916	-3.19816	0.00138308	0.0125762
SLIT2	45.2934	1.30484	0.408156	3.19692	0.00138903	0.0126146
ST6GALNAC5	10.5743	2.67113	0.835682	3.19635	0.00139177	0.0126316
CCAR1	117.854	1.14786	0.359309	3.19463	0.00140012	0.0126847
DDX18	163.992	1.15786	0.362443	3.1946	0.00140024	0.0126847
ZBTB8OS	51.4335	1.3518	0.423359	3.19304	0.00140784	0.0127378
ZNF446	123.002	-1.17564	0.368208	-3.19285	0.00140874	0.012738
TOX2	34.3793	-1.61967	0.507475	-3.19163	0.00141471	0.0127841
HR	124.749	-1.02978	0.322765	-3.19049	0.0014203	0.0128267
BEX4	10.0013	2.53446	0.794536	3.18986	0.00142343	0.0128469
RPUSD1	116.861	-1.03546	0.324695	-3.18903	0.00142753	0.0128761
YPEL4	117.961	-1.07558	0.337502	-3.18687	0.0014382	0.0129482
SEPTIN7P14	26.2165	1.4761	0.463219	3.18661	0.0014395	0.0129519
VPS13C	92.9307	1.44563	0.45384	3.18533	0.00144589	0.0129934
LOC728975	79.2	-1.1503	0.361312	-3.18366	0.00145426	0.0130525
LOC100505915	73.2651	-1.13913	0.357887	-3.18294	0.00145786	0.0130527
PNPLA8	32.6262	1.65084	0.518644	3.18299	0.00145762	0.0130527
SLC38A2	1673.95	1.0044	0.315547	3.18304	0.00145737	0.0130527
MZF1	135.619	-1.06746	0.335712	-3.1797	0.0014743	0.0131695
TRMT13	24.1333	1.53483	0.482652	3.18	0.00147276	0.0131695
ZNF354C	15.8245	2.04963	0.644608	3.17965	0.00147451	0.0131695
TMEM30A	106.292	1.14349	0.359736	3.1787	0.00147936	0.0131966
KREMEN2	19.5205	-1.75083	0.551194	-3.17643	0.00149099	0.0132922
ACBD3	103.053	1.25201	0.394195	3.17612	0.00149257	0.0132924
TJP1	34.4972	1.60034	0.503874	3.17606	0.00149288	0.0132924
TMEM80	111.562	-1.23602	0.389231	-3.17554	0.00149556	0.0132924
CBX5	295.536	1.22688	0.386395	3.17519	0.00149741	0.0133007
C2CD4D	13.5694	-2.14247	0.675066	-3.17373	0.00150495	0.0133595
DGKH	63.2625	1.04977	0.330892	3.17255	0.00151107	0.0133912
TMEM41B	85.3547	1.0415	0.328337	3.17205	0.00151365	0.0134041
LOC648987	95.4329	-1.03797	0.327541	-3.16899	0.00152972	0.01353
RAP1GDS1	46.5783	1.24225	0.39209	3.16828	0.00153345	0.0135548
JAK3	8.98922	-2.61356	0.82502	-3.16787	0.0015356	0.0135628
OR7E14P	5.87973	-3.51415	1.10935	-3.16775	0.00153622	0.0135628
VIRMA	127.73	1.38044	0.436202	3.16469	0.00155248	0.013665
FHL1	28.1262	1.73418	0.548119	3.16389	0.00155678	0.0136946
SNX24	34.6682	1.63124	0.515666	3.16336	0.0015596	0.0137111
RRAS	38.3817	1.24338	0.393162	3.16252	0.0015641	0.0137342
ABCE1	119.606	1.30736	0.413704	3.16013	0.00157697	0.0138139
DNMT3B	23.8583	-1.58512	0.501694	-3.15952	0.00158027	0.0138345
PLD1	31.358	1.67598	0.530563	3.15887	0.00158381	0.0138488
SRGN	53.6547	1.24268	0.393503	3.15801	0.0015885	0.0138816
ITFG2-AS1	91.8596	-1.15669	0.366529	-3.1558	0.00160057	0.0139619
ERBIN	173.355	1.36225	0.432543	3.1494	0.00163607	0.0142375
LAMTOR3	24.4931	1.80517	0.573229	3.14912	0.00163761	0.0142424
METTL14	42.0814	1.4997	0.476347	3.14833	0.00164207	0.0142642
STAM2	32.5718	1.3825	0.439105	3.14845	0.00164141	0.0142642
ZBTB46	134.341	-1.01733	0.323253	-3.14717	0.00164862	0.0142925
TMEM147-AS1	432.243	-1.05462	0.335136	-3.14685	0.00165037	0.0142937
CHM	55.1134	1.39527	0.443486	3.14615	0.00165435	0.0143076
GNAI1	54.3529	1.41993	0.451333	3.14608	0.00165476	0.0143076
TRIM33	122.405	1.21106	0.384947	3.14605	0.00165491	0.0143076
MNX1-AS1	9.70252	-2.3268	0.740019	-3.14424	0.00166518	0.0143793
FBN1	32.4904	1.32475	0.421997	3.13923	0.00169392	0.0145929
MYO6	88.2641	1.28128	0.408337	3.13779	0.00170229	0.0146564
KIAA2026	49.2087	1.14107	0.36383	3.13628	0.00171104	0.014697
NUDT8	24.088	-1.82611	0.583111	-3.13166	0.00173819	0.0148929
CDC45	44.3503	-1.10493	0.352971	-3.13039	0.00174576	0.0149134
CYLD	59.084	1.16538	0.372289	3.13031	0.00174624	0.0149134
E2F8	20.5184	-1.59336	0.508952	-3.13068	0.00174404	0.0149134
FOXH1	94.1608	-1.05887	0.338278	-3.13018	0.00174701	0.0149134
P4HA1	89.5404	1.28667	0.411059	3.13013	0.00174726	0.0149134
UBA6-AS1	17.601	1.83012	0.584684	3.1301	0.00174748	0.0149134
CREB3L4	93.5692	-1.1676	0.37343	-3.12669	0.00176786	0.0150408
VBP1	52.5749	1.13359	0.362569	3.12657	0.0017686	0.0150408
CNPY1	3.65775	-5.77699	1.84809	-3.12592	0.00177247	0.0150562
PITPNM2-AS1	11.5029	-2.06942	0.662489	-3.1237	0.00178592	0.015143
KANK3	45.3788	-1.39387	0.446583	-3.12119	0.00180124	0.0152473
GRTP1-AS1	70.0201	-1.37828	0.441815	-3.11959	0.001811	0.0153121
CTNNAL1	175.946	1.08385	0.347565	3.11842	0.00181822	0.0153553
NAV3	3.90725	5.03185	1.61537	3.11497	0.00183961	0.0155181
RUFY1-AS1	84.3865	-1.15056	0.369758	-3.11166	0.00186037	0.015666
CASP8	30.6357	-1.43509	0.462017	-3.10614	0.00189546	0.0159247
RNF166	30.9619	-1.25105	0.402873	-3.10531	0.00190081	0.0159605
MYSM1	60.9202	1.29146	0.415927	3.10502	0.00190264	0.0159667
LRRC8D	136.406	1.16894	0.376547	3.10438	0.00190676	0.0159874
PARN	7.78234	3.52207	1.13483	3.10361	0.00191174	0.0160153
ZNF671	50.3667	-1.15044	0.370723	-3.10325	0.00191411	0.0160218
GNL2	173.105	1.02778	0.331357	3.10173	0.00192395	0.0160715
SCRIB	44.1175	-1.59166	0.51314	-3.1018	0.00192349	0.0160715
SHOC2	55.2413	1.17275	0.378275	3.10027	0.00193347	0.0161417
IFT140	53.6955	-1.12903	0.364283	-3.09933	0.0019396	0.0161652
FOXN2	36.3379	1.38983	0.448531	3.09862	0.00194423	0.0161945
TBC1D9	45.5965	1.22738	0.396269	3.09734	0.00195265	0.0162461
ATP6V0A2	55.6407	-1.02941	0.332495	-3.09602	0.00196137	0.0162834
ACADM	45.5028	1.46277	0.472546	3.0955	0.00196479	0.0162913
TENT2	44.2233	1.18448	0.382762	3.09456	0.00197105	0.0163339
ERCC6L2	59.1092	1.22935	0.397472	3.09292	0.00198197	0.0163965
NDC1	95.624	1.33196	0.430761	3.0921	0.00198748	0.0164235
PLCH2	8.19751	3.48089	1.12639	3.0903	0.00199952	0.0165079
PEPD	74.7799	-1.0259	0.332121	-3.08892	0.00200884	0.0165438
E2F7	103.281	1.19206	0.386016	3.08812	0.00201425	0.0165789
MKLN1	69.9599	1.42444	0.461325	3.08771	0.00201708	0.0165794
MRPL23-AS1	8.45574	-2.39666	0.776349	-3.08709	0.00202127	0.0165794
PEG10	25.4006	1.7425	0.564506	3.08677	0.00202341	0.0165794
TVP23B	22.2259	1.79521	0.581579	3.08678	0.00202337	0.0165794
WDR36	74.657	1.19929	0.388489	3.08707	0.00202143	0.0165794
DGKE	19.0421	1.83112	0.593715	3.08417	0.0020412	0.016696
SGCB	52.5721	1.11647	0.362035	3.08386	0.00204335	0.016696
MAP9	22.1405	2.09708	0.680112	3.08343	0.00204627	0.0167104
ACP1	145.18	1.06964	0.346944	3.08305	0.00204892	0.0167218
DYRK3	48.0758	1.04877	0.340188	3.0829	0.00204996	0.0167218
ZNF195	50.9668	1.05002	0.340793	3.08111	0.00206229	0.0168036
ZNF326	69.9598	1.12313	0.36471	3.07952	0.00207332	0.0168747
RAB40C	70.8567	-1.09871	0.356912	-3.07837	0.00208134	0.0169304
IL27RA	27.5761	-1.58608	0.515379	-3.0775	0.00208742	0.016961
PBX1	15.5632	-1.8957	0.616177	-3.07655	0.00209413	0.0169966
HPS5	57.8989	1.39472	0.453543	3.07517	0.00210384	0.0170659
LARGE-AS1	3.00895	-5.45544	1.77495	-3.07357	0.00211515	0.0171196
B4GALNT3	11.8702	-2.31537	0.753369	-3.07336	0.00211663	0.0171221
HCAR2	32.9801	-1.22113	0.397614	-3.07115	0.00213239	0.0172018
IL1B	68.3813	1.13852	0.370684	3.0714	0.00213058	0.0172018
SMAD5-AS1	22.2582	-1.45795	0.474711	-3.07124	0.00213171	0.0172018
CD164	121.215	1.09807	0.357679	3.07	0.0021406	0.0172395
ADAM10	144.408	1.07455	0.350093	3.06932	0.00214543	0.0172502
FBXL3	55.3573	1.32628	0.432113	3.06928	0.00214573	0.0172502
NETO2	76.1036	1.19496	0.389365	3.06899	0.00214785	0.0172502
LNPK	41.1392	1.43139	0.466822	3.06624	0.00216767	0.0173998
SYT8	18.4715	-2.05235	0.669653	-3.0648	0.00217819	0.0174554
MID1IP1-AS1	91.9298	-1.20782	0.394251	-3.06358	0.00218708	0.0175119
PTPN4	28.4484	1.52118	0.496689	3.06263	0.00219399	0.0175531
SGK1	19.596	1.73407	0.566847	3.05915	0.00221965	0.0177389
GSN-AS1	57.4203	1.09235	0.357246	3.05768	0.00223055	0.0178028
ITGAV	68.5778	1.391	0.454934	3.05758	0.00223131	0.0178028
TWF1	129.456	1.38621	0.453552	3.05634	0.00224058	0.017867
CGN	64.9381	1.00413	0.328617	3.05562	0.00224596	0.017883
SLAIN1	3.73163	-4.77872	1.56379	-3.05586	0.00224418	0.017883
TTC3	93.8373	1.23993	0.405891	3.05485	0.00225174	0.0179168
RABGAP1	173.225	1.02217	0.334738	3.05363	0.00226092	0.0179703
TLL2	25.0134	1.48317	0.485959	3.05205	0.00227287	0.0180456
AATF	13.3081	-3.3034	1.08263	-3.05128	0.00227867	0.0180818
REPS2	18.7407	1.73354	0.568186	3.05101	0.00228071	0.0180882
IGFL2-AS1	10.5891	-2.3793	0.779919	-3.0507	0.00228311	0.0180974
CEP55	68.1329	1.21229	0.397407	3.0505	0.0022846	0.0180993
PI3	6.99359	-2.80388	0.919726	-3.04861	0.00229903	0.0182038
RALA	161.903	1.07627	0.353055	3.04844	0.0023003	0.0182039
MICU2	50.3277	1.11953	0.367518	3.04618	0.00231765	0.0183016
STKLD1	61.3916	-1.3414	0.440438	-3.0456	0.0023222	0.0183275
GCHFR	32.056	-1.21376	0.398992	-3.04206	0.00234966	0.0185142
MDM2	523.442	1.08519	0.356796	3.04148	0.00235417	0.0185197
WAPL	144.414	1.11061	0.365129	3.04168	0.00235261	0.0185197
CAMK2N2	15.142	-1.87919	0.617988	-3.04082	0.00235936	0.0185506
CBR4	36.4873	1.22589	0.403369	3.03912	0.00237271	0.0186391
SNORD139	3.38072	4.82045	1.58617	3.03906	0.00237318	0.0186391
EIF2A	234.274	1.06738	0.351245	3.03886	0.00237477	0.0186415
ANOS1	17.1272	2.05373	0.676532	3.03568	0.00239997	0.0187888
SMCR5	33.0751	-1.26055	0.415229	-3.03579	0.00239908	0.0187888
SLC1A3	70.016	-1.34343	0.442661	-3.03489	0.00240624	0.0188278
EPG5	51.4914	1.28177	0.422416	3.03439	0.00241022	0.0188489
CRTC3-AS1	50.8171	-1.27253	0.419418	-3.03405	0.00241294	0.01886
CARMIL2	40.3075	-1.4134	0.466013	-3.03297	0.00242161	0.0189176
MUC1	36.0533	1.36725	0.451044	3.0313	0.00243505	0.0190022
BABAM2	38.0564	1.18785	0.392007	3.03019	0.00244403	0.0190316
CAMK1	87.0458	-1.03267	0.340933	-3.02894	0.00245413	0.0190797
JPH4	7.60523	-2.96099	0.97811	-3.02726	0.00246785	0.0191414
LOC100288123	127.078	-1.15659	0.382149	-3.02655	0.00247365	0.0191414
SLC35G2	31.8626	-1.25578	0.414921	-3.02655	0.00247364	0.0191414
USP38	39.192	1.37908	0.45615	3.02331	0.00250026	0.019294
CLIP1	232.578	1.03341	0.341977	3.02188	0.00251214	0.0193655
AFTPH	70.8623	1.32853	0.439688	3.02153	0.002515	0.0193703
BICDL1	43.7892	-1.25943	0.417166	-3.01902	0.00253593	0.0194886
TAB3	57.9746	1.14082	0.377881	3.019	0.00253612	0.0194886
MOSPD2	21.1552	1.60638	0.532298	3.01782	0.00254602	0.0195544
VSIR	17.3724	1.68758	0.559267	3.01749	0.0025488	0.0195582
THRSP	13.2113	-1.81029	0.600281	-3.01574	0.00256353	0.0196474
IRX5	10.4585	-3.03956	1.00867	-3.01344	0.00258302	0.0197553
PLAAT3	32.7425	1.3738	0.455892	3.01344	0.00258302	0.0197553
PLAU	15.7852	1.74788	0.580112	3.01301	0.0025867	0.0197731
CBR3	30.6728	-1.32942	0.441359	-3.01211	0.00259437	0.0198128
NUP85	45.5233	-1.1796	0.391818	-3.01058	0.00260746	0.0198901
MZT1	22.9231	1.65998	0.551699	3.00885	0.00262239	0.019983
SDCBP	42.4418	1.58972	0.528397	3.00857	0.00262484	0.0199913
PTPDC1	34.9506	1.32641	0.441331	3.00547	0.00265173	0.0201435
SERINC5	59.2754	1.1571	0.385204	3.00388	0.00266563	0.020228
LOC153684	27.308	-1.32438	0.440939	-3.00356	0.00266844	0.0202283
TBL1XR1	215.716	1.04202	0.347192	3.00128	0.00268851	0.0203381
H1-10-AS1	21.7635	-2.3539	0.784485	-3.00056	0.00269481	0.0203752
NAPG	41.2836	1.48454	0.494856	2.99995	0.00270025	0.0204057
GRK3	32.2222	1.35364	0.451394	2.9988	0.00271042	0.0204622
TSSK4	40.5833	-1.26228	0.420961	-2.99856	0.00271254	0.0204622
PRKAA2	26.6341	1.48326	0.494726	2.99815	0.00271625	0.0204668
MIR12136	9737.52	-2.04193	0.681121	-2.9979	0.00271851	0.0204695
SLCO4A1	74.7312	-1.05648	0.352751	-2.99497	0.00274476	0.020614
LRRC24	121.821	-1.32878	0.443773	-2.99428	0.00275095	0.0206498
COL18A1	68.3947	-1.05028	0.351233	-2.99026	0.00278739	0.0208441
EPB41L5	33.3866	1.42759	0.477401	2.99035	0.0027866	0.0208441
ZBTB43	40.974	1.14125	0.381622	2.99053	0.0027849	0.0208441
JARID2-AS1	22.1127	-1.59543	0.533715	-2.98929	0.00279629	0.0208934
EIF1AX-AS1	31.851	-1.2381	0.414345	-2.9881	0.00280716	0.020957
IL20RA	22.5839	-1.45902	0.488912	-2.98423	0.00284295	0.0211445
HAUS5	58.7954	-1.05579	0.354037	-2.98215	0.00286236	0.0212456
LRP1-AS	55.9788	-1.21338	0.40685	-2.98238	0.00286019	0.0212456
TLE2	7.33257	-3.10696	1.04177	-2.98238	0.00286017	0.0212456
RRM2B	66.3898	1.45205	0.48734	2.97955	0.00288673	0.0213721
ZNF146	140.93	1.30856	0.439164	2.97967	0.00288562	0.0213721
FARSA-AS1	172.443	-1.0888	0.365518	-2.97879	0.00289384	0.0214139
WDR44	35.7185	1.39552	0.468539	2.97846	0.00289703	0.0214157
PPP2R5B	44.5697	1.07873	0.362364	2.97692	0.00291156	0.0215013
GASAL1	9.53226	-2.28013	0.766224	-2.9758	0.00292225	0.0215693
MYEF2	31.1836	1.40307	0.471782	2.97398	0.00293967	0.0216541
DOK7	97.9454	-1.10651	0.372559	-2.97004	0.00297764	0.021905
CTNNBIP1	38.7253	1.14559	0.385806	2.96935	0.00298432	0.0219333
ZBED5	31.7088	1.89269	0.637425	2.96927	0.0029851	0.0219333
SEC61B	82.7516	1.15722	0.38981	2.96867	0.00299094	0.0219652
ERCC6	53.1281	1.00034	0.337046	2.96795	0.00299788	0.0220051
FZD6	119.749	1.05553	0.355703	2.96744	0.00300291	0.0220198
ACACB	45.3574	-1.08043	0.364492	-2.96421	0.00303457	0.0222185
DMXL1	41.1549	1.38546	0.467385	2.96427	0.00303401	0.0222185
PDIK1L	12.3516	2.11322	0.71296	2.96401	0.00303656	0.0222219
LFNG	21.4054	-1.62075	0.54729	-2.9614	0.00306241	0.0223774
CETN2	35.4022	1.30015	0.439167	2.9605	0.00307141	0.0224095
SHOC1	19.1638	1.56918	0.530318	2.95894	0.00308699	0.0225118
B3GALNT1	8.13302	3.14999	1.06518	2.95724	0.00310405	0.022625
NUP58	105.426	1.03684	0.35067	2.95674	0.00310911	0.0226392
SKA2	63.8457	1.20675	0.408123	2.95682	0.00310826	0.0226392
SLC27A2	55.2197	-1.00235	0.339055	-2.95631	0.00311345	0.0226595
HYAL1	25.5235	-1.51798	0.513505	-2.95612	0.00311533	0.0226619
FAM222A	13.4946	-1.88828	0.638909	-2.95548	0.00312184	0.0226753
RAG1	8.5522	2.7667	0.936094	2.95558	0.00312084	0.0226753
SGSH	35.5759	-1.14147	0.386261	-2.95517	0.003125	0.022687
DDX21	574.556	1.05379	0.356642	2.95476	0.00312909	0.0227054
TMOD2	13.2936	2.28421	0.773307	2.95382	0.00313864	0.0227634
TRIML2	13.6847	1.85072	0.628182	2.94615	0.00321754	0.0232662
ACTR3C	75.1186	-1.13309	0.384761	-2.94492	0.00323041	0.0233245
TGFB1I1	4.85284	-3.57382	1.21408	-2.94364	0.0032438	0.0233981
BMS1P14	26.9317	1.44923	0.492355	2.94347	0.00324553	0.0233989
DEPTOR	9.9558	-2.14148	0.727665	-2.94294	0.00325109	0.0234075
LRRC8B	23.2331	1.49703	0.508692	2.9429	0.00325153	0.0234075
LEPR	5.98484	3.73453	1.26907	2.94274	0.00325324	0.0234082
IQCH-AS1	150.801	-1.05224	0.357799	-2.94086	0.00327301	0.0235389
CTSS	5.08417	4.35808	1.48222	2.94023	0.00327963	0.0235421
GRHL1	31.6149	1.29824	0.441481	2.94065	0.00327527	0.0235421
LRFN1	21.4581	-1.61042	0.54778	-2.9399	0.00328314	0.0235421
MIR548AA1	9.26492	-2.57322	0.875237	-2.94002	0.00328189	0.0235421
SCX	9.17548	-2.2193	0.754882	-2.93993	0.00328287	0.0235421
PPM1F-AS1	123.92	-1.08769	0.370125	-2.93871	0.00329581	0.0236158
SCAMP1	58.5911	1.21981	0.415096	2.93863	0.00329665	0.0236158
DNAJC17	269.695	-1.07416	0.365611	-2.93797	0.00330365	0.0236426
TGFBR3L	26.7697	-1.38433	0.47137	-2.93683	0.00331587	0.0237068
ACOT4	3.69513	-4.7245	1.60965	-2.9351	0.00333439	0.0238207
OGN	33.1446	-1.48095	0.504784	-2.93383	0.0033481	0.0238904
CHD9	93.0917	1.18869	0.405463	2.9317	0.00337117	0.0240198
TMIE	11.8162	2.03321	0.694472	2.92771	0.00341464	0.0242939
PTGS2	69.0876	1.27789	0.436543	2.92729	0.00341932	0.0243154
SLAMF7	5.98334	3.73543	1.27995	2.91842	0.00351809	0.0248722
SNX10	23.8597	1.92638	0.660293	2.91746	0.0035289	0.0249366
PRAG1	39.4522	1.09122	0.374323	2.91519	0.00355475	0.0250827
AGO3	58.2874	1.16825	0.401153	2.91224	0.00358848	0.0252719
NCKAP1	292.387	1.1309	0.388389	2.91177	0.00359385	0.0252852
AP4E1	51.6991	1.35811	0.466535	2.91107	0.00360195	0.02533
MAML2	45.8593	1.04683	0.359686	2.91039	0.00360983	0.025361
HPCAL4	7.4819	-2.34847	0.807009	-2.9101	0.00361317	0.0253722
H2AW	63.7919	-1.47312	0.506281	-2.90968	0.00361796	0.0253936
RLIM	93.51	1.13013	0.388652	2.90782	0.00363953	0.0255082
LMO1	2.70601	-5.28699	1.81829	-2.90767	0.00364137	0.0255088
ODF2L	37.4428	1.71519	0.58992	2.90749	0.00364338	0.0255107
KLHL9	35.5319	1.18733	0.408475	2.90674	0.00365214	0.0255474
MANBA	53.9497	1.29346	0.445345	2.90441	0.0036795	0.0256772
SLC49A4	100.42	1.17687	0.405145	2.90481	0.00367474	0.0256772
STX7	68.1057	1.22167	0.420598	2.90461	0.00367713	0.0256772
PIGA	26.2495	1.54563	0.532256	2.90392	0.00368527	0.0257052
SP8	15.297	-1.76801	0.608889	-2.90366	0.00368826	0.025706
TMTC3	94.7784	1.37834	0.474831	2.9028	0.00369845	0.0257479
CBX2	61.0927	-1.08552	0.374022	-2.9023	0.00370437	0.0257623
IRF2BP1	118.842	-1.16091	0.399978	-2.90243	0.00370278	0.0257623
ETS1	41.7398	1.15156	0.397214	2.8991	0.00374241	0.0259444
NBR2	37.5934	1.26723	0.437073	2.89937	0.00373918	0.0259444
DHX40	68.4192	1.07795	0.371911	2.89841	0.0037506	0.0259803
LOC102724153	12.8986	-1.9891	0.686586	-2.89708	0.00376648	0.026049
OR10AD1	3.59879	-4.69803	1.62196	-2.89651	0.0037734	0.0260799
ADRA1D	3.58613	-4.69678	1.62253	-2.89472	0.00379501	0.026179
NRXN2	3.78063	-4.75543	1.64286	-2.89461	0.00379627	0.026179
GPX8	62.4723	1.27807	0.44167	2.89373	0.00380693	0.0262401
DNM1P41	38.7134	-1.23904	0.428632	-2.89068	0.00384415	0.0264637
LIN7C	128.655	1.28897	0.446069	2.88961	0.00385715	0.0265049
COL4A2-AS2	68.7639	-1.0922	0.37816	-2.88821	0.00387444	0.0265911
ZNF579	74.3849	-1.01556	0.351639	-2.88807	0.00387609	0.0265911
NRBF2	42.8835	1.05263	0.364528	2.88766	0.00388116	0.0266009
RELCH	59.0624	1.02525	0.355068	2.88748	0.00388346	0.0266042
C10orf88	11.4194	2.20987	0.765884	2.88538	0.00390943	0.0267223
ZNF468	30.3207	1.38424	0.479749	2.88534	0.00390987	0.0267223
PSME4	158.494	1.10373	0.382746	2.88371	0.00393015	0.0268358
APOOL	31.0041	1.65984	0.576079	2.88127	0.00396072	0.0270192
GFUS	11.3653	3.28497	1.14007	2.88137	0.00395954	0.0270192
DHRS3	28.9677	-1.50579	0.522771	-2.8804	0.00397173	0.027069
LOC101930421	6.83935	-2.84875	0.989104	-2.88013	0.00397512	0.0270795
SERPINB8	32.8922	1.34313	0.466533	2.87896	0.00398994	0.0271424
SH3BGRL	14.8211	2.09183	0.727209	2.87652	0.00402091	0.0272894
LINC02035	21.7841	1.63376	0.568034	2.87618	0.00402524	0.0273061
PRR7-AS1	25.5437	-1.37422	0.47831	-2.87307	0.00406505	0.0275377
RBP5	42.4536	-1.41084	0.49131	-2.8716	0.00408406	0.0276537
ZNHIT6	94.4061	1.13146	0.39421	2.8702	0.00410207	0.0277628
SMCHD1	73.6779	1.54023	0.536797	2.86929	0.00411392	0.02783
FA2H	18.8186	-1.44344	0.50336	-2.86761	0.00413589	0.0279398
LOC105370579	14.3631	-1.74926	0.61	-2.86763	0.00413557	0.0279398
MTM1	10.9009	2.30831	0.805958	2.86406	0.00418255	0.0282157
DCAF17	46.651	1.15134	0.402273	2.86209	0.00420863	0.0283371
ANKRD16	31.0971	-1.60242	0.560057	-2.86117	0.00422081	0.028395
ZWILCH	30.974	1.38055	0.482593	2.8607	0.00422711	0.0284113
RPL22L1	89.5735	-1.39329	0.487339	-2.85898	0.00425012	0.0285416
P2RX2	4.64999	-3.52687	1.23413	-2.85778	0.00426621	0.0286213
ZCCHC3	54.6909	-1.05699	0.369923	-2.85733	0.00427216	0.028648
CHUK	46.4041	1.09631	0.383767	2.85671	0.00428057	0.0286912
TM9SF2	134.074	1.103	0.386191	2.8561	0.00428875	0.0287197
CHDH	3.3113	-4.57948	1.6042	-2.85468	0.00430796	0.0288086
FUCA1	30.6508	1.22629	0.429798	2.85317	0.00432848	0.0289061
DUSP28	71.5693	-1.20264	0.421547	-2.85293	0.00433185	0.0289153
EYA3	40.4298	1.18862	0.41666	2.85274	0.00433443	0.0289193
SLC35F5	48.2728	1.10183	0.386582	2.85018	0.00436948	0.0291399
SCIMP	37.6132	-1.21542	0.426672	-2.8486	0.00439119	0.0292579
GTF2B	45.2599	1.00989	0.354559	2.8483	0.00439533	0.0292587
NKILA	24.1138	-1.33508	0.469227	-2.84527	0.0044374	0.0294716
NCMAP-DT	35.3819	1.17114	0.411671	2.84485	0.0044432	0.0294966
ABCC4	30.9805	1.32313	0.465413	2.84293	0.00447015	0.0296081
AVIL	41.4055	-1.41161	0.496471	-2.84328	0.00446514	0.0296081
BCAN	134.089	-1.04255	0.366703	-2.84303	0.00446871	0.0296081
KCNK15-AS1	5.43292	-3.34083	1.1753	-2.84253	0.00447568	0.0296313
HHLA3	11.9651	1.99032	0.700234	2.84237	0.00447794	0.0296329
SNORD133	23.102	1.79193	0.630507	2.84204	0.00448255	0.0296499
MSL3	48.9017	1.06518	0.375001	2.84047	0.00450477	0.0297699
POLK	41.9317	1.32317	0.466001	2.83942	0.00451962	0.0298544
NUDT16L1	40.2863	-1.2202	0.429815	-2.83889	0.00452703	0.0298899
MDH1	137.866	1.12044	0.394892	2.83734	0.00454912	0.0300221
RPL23AP64	59.7278	-1.03548	0.365083	-2.83628	0.00456431	0.0301087
NOC3L	56.2254	1.52203	0.536721	2.8358	0.00457113	0.0301401
MATR3	335.974	1.08805	0.384101	2.83273	0.00461523	0.030376
YIPF4	40.8155	1.11423	0.393461	2.83187	0.00462764	0.0304439
GRIP2	58.7736	-1.20972	0.427498	-2.82976	0.00465832	0.030632
COX7A1	13.1137	-1.84914	0.653555	-2.82935	0.00466426	0.0306434
MLKL	40.5869	-1.02476	0.362231	-2.82902	0.00466915	0.0306617
LOC100507346	56.4593	-1.0999	0.388871	-2.82845	0.00467738	0.0306981
TRIM52	85.0374	-1.05005	0.371258	-2.82835	0.0046789	0.0306981
SLC39A3	71.4899	-1.19594	0.422912	-2.82786	0.00468597	0.0307306
NEUROD2	13.0042	2.24915	0.795609	2.82696	0.00469925	0.03079
TMEM125	40.9269	1.03121	0.36484	2.82646	0.00470655	0.030816
TBX10	3.23491	-4.5493	1.60981	-2.82598	0.0047136	0.0308286
GPR182	10.9282	-1.99286	0.705913	-2.8231	0.00475615	0.0310234
ACSM4	4.54806	-3.53189	1.25114	-2.82294	0.00475852	0.031025
DHX58	18.628	1.59697	0.565792	2.82254	0.00476453	0.0310503
ZNF511	93.1662	-1.13221	0.401205	-2.82202	0.00477224	0.0310867
PRDX3	130.909	1.24375	0.440978	2.82043	0.0047959	0.0311851
TMEM167A	60.3484	1.14741	0.406809	2.82052	0.0047946	0.0311851
ARHGAP42	28.7531	1.3199	0.468077	2.81983	0.00480493	0.0312021
ZSCAN12P1	13.9388	1.73385	0.614848	2.81996	0.00480294	0.0312021
MTMR6	44.8802	1.61007	0.571851	2.81555	0.00486938	0.0315084
ARAP2	49.9489	1.23091	0.437261	2.81504	0.0048771	0.0315303
ZFC3H1	71.2169	1.12951	0.401277	2.81478	0.004881	0.0315416
AOX1	10.2786	2.09136	0.743211	2.81395	0.0048937	0.0315957
DDX6	203.311	1.2245	0.43521	2.81358	0.00489934	0.0316041
HLTF	62.0029	1.4913	0.530011	2.81371	0.00489737	0.0316041
ZDBF2	33.8897	1.49108	0.530083	2.81292	0.00490941	0.031641
CFL2	35.364	1.21237	0.431065	2.8125	0.00491587	0.0316554
STX12	28.4367	1.35174	0.480622	2.81249	0.00491597	0.0316554
PIKFYVE	51.6521	1.15841	0.412204	2.81028	0.00494983	0.0318172
BEND3P3	43.3038	1.14044	0.40585	2.80999	0.00495425	0.0318178
HEATR4	51.8511	-1.11197	0.395719	-2.80999	0.00495429	0.0318178
C12orf4	29.0733	1.6586	0.590434	2.80912	0.0049677	0.0318759
GGT6	40.3246	-1.03824	0.369578	-2.80926	0.00496563	0.0318759
FRRS1	19.8102	1.60036	0.569792	2.80868	0.00497447	0.0319053
MAGI1-AS1	5.62903	-4.434	1.58123	-2.80415	0.00504502	0.032274
SLC27A5	34.5441	-1.42032	0.50651	-2.80413	0.00504523	0.032274
LINC02585	10.0184	-2.00454	0.715462	-2.80175	0.00508262	0.0324582
MAP3K7	46.8149	1.12075	0.400028	2.80167	0.00508382	0.0324582
USP15	73.8007	1.1614	0.414512	2.80185	0.00508103	0.0324582
UBXN4	123.738	1.0427	0.372261	2.80098	0.00509478	0.0325054
TYRO3	34.1839	-1.05616	0.377479	-2.79794	0.005143	0.032776
ANKRD9	36.9213	-1.28937	0.460899	-2.79751	0.0051498	0.0327848
PEX3	23.2783	1.32487	0.473712	2.79679	0.00516134	0.0328439
PLEKHA5	71.9152	1.22734	0.43925	2.79418	0.00520319	0.0330525
YPEL5	50.6991	1.38604	0.496151	2.79359	0.00521263	0.033098
KLF13	10.5315	2.13646	0.764902	2.79312	0.00522029	0.0331322
OSGIN1	26.2856	1.45245	0.520281	2.79166	0.00524379	0.0332286
GHR	12.303	1.92217	0.688706	2.79099	0.00525468	0.033247
OLR1	227.94	1.11767	0.400437	2.79113	0.00525242	0.033247
ARHGAP10	51.5081	1.07358	0.384738	2.79043	0.00526385	0.0332784
ZNF585B	16.9899	1.57465	0.564401	2.78996	0.00527151	0.0332979
TTLL9	18.5304	-1.71575	0.61528	-2.78857	0.00529419	0.0334123
LIG4	13.5608	1.93478	0.694085	2.78752	0.00531128	0.0335057
TRIM37	51.3449	1.31928	0.473528	2.78607	0.00533516	0.0336272
RCBTB1	28.986	1.32624	0.476525	2.78316	0.0053833	0.0338721
RNF212B	20.8917	-1.35497	0.48692	-2.78274	0.00539016	0.033886
LPCAT2	33.3858	1.29118	0.464115	2.78202	0.00540214	0.0339321
ABCC2	19.6558	-1.81714	0.653904	-2.77891	0.00545411	0.0341849
NLGN2	33.4923	-1.06168	0.382427	-2.77616	0.00550048	0.0343353
RBBP8	173.001	1.37517	0.495337	2.77622	0.00549947	0.0343353
SAP30	39.2685	-1.16951	0.421201	-2.77662	0.00549272	0.0343353
SLC35G6	20.812	-1.66308	0.599071	-2.77609	0.00550165	0.0343353
BTBD18	69.5699	-1.32918	0.479021	-2.77478	0.00552391	0.0344153
CRB2	67.4417	-1.12538	0.405653	-2.77424	0.00553312	0.0344579
CNOT6L	56.7844	1.08374	0.390901	2.77242	0.00556417	0.0345923
STAG2	165.158	1.144	0.412875	2.7708	0.00559187	0.0347349
CRACD	7.7663	-2.37471	0.857437	-2.76954	0.00561352	0.0347953
RB1	115.396	1.21954	0.44043	2.76897	0.00562337	0.0348175
SSTR2	17.9951	-1.5866	0.57306	-2.76864	0.00562901	0.0348175
TCF7	57.4442	-1.02845	0.371444	-2.76879	0.00562649	0.0348175
RNA45SN3	8303.91	-1.02418	0.370189	-2.76664	0.0056637	0.0350022
ZBED2	12.2929	2.18306	0.789043	2.76672	0.00566233	0.0350022
HCFC2	8.89177	2.38161	0.861477	2.76457	0.00569981	0.0351955
TSPEAR-AS1	5.42639	-2.93462	1.06169	-2.7641	0.00570807	0.0352167
USP46	14.7904	1.96275	0.710357	2.76304	0.00572652	0.0353156
PRR22	5.81996	-2.79221	1.0108	-2.76239	0.00573805	0.0353717
LOC100507071	6.68334	-2.73658	0.991352	-2.76046	0.00577207	0.0355385
ASMTL	15.3862	-1.90674	0.690777	-2.76029	0.00577497	0.0355392
TRNP1	18.4014	1.92311	0.697023	2.75903	0.00579734	0.0356411
WDR11	39.8203	1.37956	0.500435	2.75673	0.00583821	0.0358265
TRIM27	4.99672	-5.22428	1.89548	-2.75617	0.00584817	0.0358686
BMP2	19.2915	-1.50128	0.545043	-2.75443	0.00587944	0.0359697
ALDH1L1-AS2	20.4272	-1.79766	0.652721	-2.75411	0.00588525	0.035975
API5	167.423	1.14287	0.414949	2.75423	0.00588295	0.035975
HOXC13-AS	26.1058	-1.35017	0.490293	-2.75379	0.00589089	0.0359793
DHRS2	14.0944	-1.75897	0.638937	-2.75297	0.00590576	0.0360399
WBP4	33.6362	1.26384	0.459193	2.7523	0.00591785	0.0360986
NR2F1	10.8631	-1.78523	0.649302	-2.74945	0.00596947	0.0363376
BOLA3-AS1	14.0754	-1.56594	0.569968	-2.74741	0.0060068	0.0364886
SCAT2	34.3839	-1.39093	0.506445	-2.74646	0.00602424	0.0365793
ACTR10	41.7219	1.192	0.434081	2.74602	0.00603231	0.0365799
MMGT1	31.3381	1.60005	0.582648	2.74616	0.00602965	0.0365799
THAP7-AS1	56.8085	-1.03782	0.378146	-2.74448	0.00606059	0.0366931
CD274	16.7219	1.61326	0.587867	2.74427	0.00606459	0.0367021
WNT9A	8.89826	2.25248	0.820902	2.74391	0.00607129	0.0367274
FRS2	40.1484	1.41124	0.514468	2.7431	0.00608616	0.0367868
IL6	53.242	1.12326	0.409472	2.7432	0.00608443	0.0367868
FIG4	11.6563	2.00864	0.73322	2.73947	0.00615377	0.0370879
ZMPSTE24	122.166	1.12577	0.411198	2.73778	0.00618561	0.0372336
DDX1	155.147	1.12633	0.411761	2.7354	0.00623046	0.0374264
NCF1	3.21213	-4.51939	1.65253	-2.73483	0.00624128	0.0374677
ZNRF2P1	36.9177	-1.07764	0.39405	-2.73477	0.00624247	0.0374677
MIR205	10.2032	2.19742	0.803766	2.7339	0.00625889	0.0375353
RPAP2	56.6459	1.2321	0.451015	2.73184	0.00629812	0.0377086
PUM2	134.856	1.19119	0.436134	2.73125	0.00630949	0.0377611
SSH2	53.0407	1.0379	0.380107	2.73055	0.00632279	0.0378253
RAB22A	75.334	1.0754	0.394079	2.72888	0.00635489	0.0379861
LRIG2	43.9178	1.44196	0.528531	2.72824	0.00636724	0.0380037
TAB2	151.216	1.19046	0.436356	2.72819	0.00636826	0.0380037
ZNF334	6.42355	-2.50621	0.918937	-2.72729	0.00638562	0.0380918
UBA3	62.6665	1.20853	0.443223	2.72667	0.00639762	0.0381477
CHMP2B	52.3454	1.14445	0.419857	2.72582	0.00641425	0.0381688
SRPK3	14.8593	-1.74591	0.640467	-2.72599	0.00641092	0.0381688
HOOK1	25.2585	1.74115	0.639533	2.72253	0.00647841	0.0385035
FAXDC2	52.7026	-1.05629	0.388088	-2.72179	0.00649301	0.0385264
FLJ31356	28.9944	-1.43121	0.525858	-2.72166	0.00649546	0.0385264
NIPAL1	13.0532	2.28904	0.840972	2.7219	0.00649073	0.0385264
MSMO1	41.7754	1.52907	0.562254	2.71954	0.00653725	0.0387052
RUVBL1-AS1	6.80818	-2.34025	0.860583	-2.71938	0.00654046	0.0387052
STYK1	4.64647	4.24796	1.56221	2.71919	0.00654419	0.0387052
LARP4	104.923	1.12997	0.416243	2.71468	0.00663393	0.0391373
PID1	6.55195	-2.56138	0.943563	-2.71458	0.00663604	0.0391373
RPS17	43.2953	-1.22342	0.450722	-2.71435	0.00664057	0.0391482
LOC101928163	8.86335	-2.30006	0.847888	-2.7127	0.00667379	0.039317
GOLGA4	271.102	1.01891	0.375799	2.71131	0.00670175	0.0394133
IL18R1	6.50006	2.78318	1.02645	2.71146	0.00669866	0.0394133
TIGD2	41.4716	1.09122	0.402463	2.71134	0.00670116	0.0394133
NCK1-DT	14.7495	-1.77925	0.656268	-2.71116	0.00670473	0.039415
ABCD3	51.3947	1.65109	0.609076	2.71081	0.00671193	0.0394271
SMARCAD1	49.4208	1.12726	0.41584	2.7108	0.00671221	0.0394271
BTBD8	11.6799	2.25524	0.832057	2.71043	0.0067195	0.0394407
POT1	28.7268	1.30897	0.482939	2.71041	0.00671993	0.0394407
PLA2G4E	5.42196	-2.93416	1.08267	-2.71012	0.00672595	0.0394573
TRAK2	41.4476	1.2667	0.467416	2.71001	0.00672817	0.0394573
LOC101928837	9.35498	-2.11147	0.77926	-2.70959	0.00673671	0.0394915
GHRL	23.2894	-1.46189	0.539713	-2.70864	0.00675592	0.0395723
ZFP1	20.7697	1.62122	0.598859	2.70718	0.00678575	0.0396674
SYNE4	34.6082	-1.30299	0.48139	-2.70674	0.00679482	0.0397045
PFN2	21.0426	1.66435	0.615132	2.70568	0.00681652	0.0397994
FBXL4	36.1018	1.21363	0.448577	2.7055	0.00682014	0.0398046
NKX6-2	46.9986	-1.08213	0.40001	-2.70525	0.00682527	0.0398144
RNVU1-7	16.7103	3.21856	1.19006	2.70453	0.00684003	0.039841
EDA	2.98553	-4.45755	1.64915	-2.70294	0.006873	0.0400011
COQ5	44.691	1.15193	0.426288	2.70224	0.00688748	0.0400374
NPAT	26.6763	1.53197	0.566913	2.7023	0.0068862	0.0400374
TRIM67	4.41078	-3.4595	1.28022	-2.70227	0.00688683	0.0400374
MIR3934	9.79159	-1.89651	0.701903	-2.70195	0.0068934	0.0400559
SLC43A1	2.97643	-4.45752	1.65001	-2.70151	0.00690247	0.0400766
TXNIP	8.2667	2.52299	0.934523	2.69976	0.0069389	0.0402241
RAB1A	144.153	1.25571	0.465532	2.69738	0.00698879	0.0404651
ZNF692	49.2416	-1.13211	0.419941	-2.69589	0.00702015	0.0406144
PTAFR	25.1478	1.22026	0.452901	2.69432	0.00705317	0.0407892
EXOSC4	71.4787	-1.26919	0.471185	-2.69361	0.00706825	0.0408441
KIF18A	36.0836	1.16758	0.43354	2.69312	0.00707861	0.0408562
PPP1R12A	118.126	1.15092	0.427357	2.69312	0.00707876	0.0408562
ELOVL7	20.1262	1.90274	0.706659	2.69259	0.00709004	0.0409052
PTPN12	172.153	1.05285	0.391069	2.69223	0.00709755	0.0409323
CDS1	43.7458	1.07364	0.39913	2.68995	0.00714619	0.0411477
ACSL5	9.86261	2.09106	0.77743	2.68971	0.00715136	0.0411612
WDR93	6.13665	-2.8932	1.07594	-2.68899	0.00716682	0.0412177
CETP	4.95569	-3.13386	1.16658	-2.68638	0.00722316	0.04146
RTCA	93.2232	1.13406	0.422144	2.68643	0.00722194	0.04146
ZBTB47	55.9626	-1.0449	0.389314	-2.68395	0.00727584	0.0417295
UTP11	81.9369	1.07536	0.400754	2.68335	0.00728897	0.0417583
ASNSD1	27.6555	1.40086	0.5226	2.68057	0.00734976	0.0420212
EDEM3	35.9427	1.2214	0.455995	2.67854	0.0073944	0.0422103
SNAP47	222.213	-1.00373	0.374776	-2.67822	0.00740135	0.0422334
PIK3C2A	133.446	1.31621	0.491753	2.67656	0.00743824	0.0423445
LRRC45	73.3417	-1.07122	0.400306	-2.67601	0.00745055	0.0423981
AIDA	39.0038	1.0246	0.383296	2.67314	0.00751455	0.0425961
CLDN12	31.8414	1.6331	0.611115	2.67233	0.00753262	0.0426653
LOC105371414	66.2459	-1.01557	0.380088	-2.67194	0.00754147	0.0426989
HAUS8	30.046	-1.11231	0.416437	-2.67102	0.0075621	0.0427991
TMEM229B	8.83341	-2.01976	0.756261	-2.67072	0.00756896	0.0428213
CHADL	59.4773	-1.05916	0.396653	-2.67024	0.00757971	0.0428655
SALL4	12.9194	-1.61724	0.605765	-2.66975	0.00759088	0.042912
NAA15	136.515	1.034	0.387435	2.66883	0.00761154	0.0429955
DPP6	5.7924	-3.08936	1.15774	-2.66844	0.0076204	0.0430122
SPRR1B	4.31877	4.11345	1.54172	2.66809	0.00762833	0.0430403
WNT6	13.5751	-2.18871	0.8204	-2.66786	0.00763368	0.0430538
BRCA2	42.4941	1.29743	0.486595	2.66635	0.00766797	0.0432305
LOC105371049	39.318	-1.18281	0.443963	-2.66421	0.00771704	0.0434736
SMIM29	28.9509	-1.09879	0.412485	-2.66382	0.00772593	0.0435068
GSAP	9.81507	2.08324	0.782335	2.66285	0.00774811	0.0435981
HOXC-AS1	14.4817	-1.7446	0.656299	-2.65825	0.00785487	0.044012
SFT2D2	134.321	1.25019	0.470576	2.65671	0.00789067	0.0441278
PLS3-AS1	19.7115	-1.28714	0.484631	-2.65591	0.00790943	0.0442158
IPO7	697.125	1.07889	0.406503	2.65408	0.00795251	0.0443356
PRICKLE1	2.80348	4.5412	1.71124	2.65375	0.00796032	0.0443356
SECISBP2L	43.5675	1.29445	0.487738	2.65398	0.00795479	0.0443356
A1BG-AS1	36.6698	-1.21422	0.457632	-2.65328	0.00797145	0.0443754
PCDH15	6.46595	2.77855	1.04749	2.65257	0.00798823	0.0444519
RGS3	29.4275	-1.22055	0.460235	-2.65201	0.00800137	0.044508
TRAPPC8	45.2465	1.2692	0.478606	2.65187	0.00800465	0.0445093
PHKB	76.7835	1.04689	0.39483	2.6515	0.00801349	0.0445415
RGS2	52.1406	-1.25372	0.472868	-2.65132	0.00801782	0.0445486
TGFBR1	95.7023	1.04473	0.394134	2.6507	0.00803255	0.0446134
PPP1R16A	120.139	-1.06436	0.402048	-2.64734	0.0081127	0.0449729
PI4K2B	39.7516	1.67141	0.631772	2.64558	0.00815504	0.0451387
KLHL8	34.9557	1.13563	0.429564	2.64368	0.0082011	0.0453251
TAF1B	36.9222	1.23842	0.468571	2.64297	0.00821824	0.0453683
CNOT7	62.2046	1.29808	0.491416	2.64151	0.00825382	0.0454958
MPDZ	30.2121	1.30534	0.494222	2.6412	0.00826122	0.0455194
DPYD	14.2415	1.71423	0.649408	2.63968	0.00829842	0.0456899
SEPTIN10	122.488	1.35561	0.513722	2.6388	0.00831996	0.0457603
B9D2	18.7787	-1.43703	0.544635	-2.63851	0.00832705	0.0457628
NMNAT2	37.5839	1.08092	0.409692	2.63837	0.0083305	0.0457628
DM1-AS	143.895	-1.07348	0.406903	-2.63818	0.00833535	0.0457722
LPIN2	19.3691	1.8352	0.696	2.63678	0.00836964	0.0458914
GP1BA	52.4452	-1.15337	0.437738	-2.63483	0.0084179	0.046104
MEGF9	33.8364	1.10887	0.420988	2.63397	0.00843921	0.0461861
ASPN	14.3906	-1.49837	0.568946	-2.63358	0.00844891	0.0462045
TNFRSF25	2.76937	4.52574	1.71881	2.63306	0.00846189	0.0462408
HOXB-AS3	3.82538	-4.77406	1.81413	-2.6316	0.0084985	0.0463887
ADAMTS1	36.9133	1.23026	0.4679	2.62934	0.0085552	0.0466284
RBPJ	76.4467	1.06152	0.403844	2.62853	0.00857549	0.0467141
BEGAIN	16.5769	-1.39233	0.529783	-2.62811	0.00858605	0.0467267
NTN3	26.4466	-1.47263	0.560476	-2.62747	0.00860226	0.0467626
SPHK2	44.3211	-1.05186	0.40058	-2.62585	0.00864332	0.0468803
TFEB	26.1394	-1.23153	0.468995	-2.6259	0.00864196	0.0468803
SERPINB2	7.16894	2.95107	1.12445	2.62445	0.00867896	0.0469981
ASCC3	238.654	1.16904	0.445893	2.6218	0.00874678	0.0472383
BOC	20.5884	-1.34313	0.512267	-2.62194	0.00874315	0.0472383
ANAPC13	58.7242	1.0016	0.382165	2.62085	0.00877105	0.0473329
LCP1	18.9202	-1.31407	0.501399	-2.6208	0.00877234	0.0473329
LTN1	33.0198	1.50067	0.572964	2.61913	0.00881542	0.0474614
TWIST2	23.7708	-1.24605	0.476147	-2.61695	0.00887203	0.0476702
ASXL2	130.139	1.04438	0.399283	2.61565	0.00890591	0.0477547
TRPM7	75.4262	1.15923	0.443218	2.61548	0.00891016	0.0477599
CNTN2	22.0284	-1.4184	0.542826	-2.61298	0.00897555	0.0480217
FPGT	11.7626	2.27376	0.870401	2.61232	0.00899307	0.0480806
PPAN	22.7428	-1.39878	0.536307	-2.60817	0.0091029	0.0485678
RAB29	27.1672	1.33349	0.511481	2.60712	0.00913082	0.0486565
CRY1	20.114	1.36135	0.522346	2.60623	0.00915448	0.0487292
EPB41	79.4584	1.14996	0.441317	2.60574	0.00916762	0.0487814
YOD1	32.738	1.16986	0.449006	2.60544	0.00917567	0.0487886
SEC63	177.456	1.06706	0.409779	2.60398	0.00921484	0.04889
LOC100129540	21.7292	-1.2429	0.47758	-2.60249	0.00925488	0.049031
SMC2	106.075	1.31298	0.504558	2.60224	0.0092618	0.0490489
C4orf33	9.56902	2.2972	0.883354	2.60055	0.00930747	0.0491846
EOMES	22.6825	-1.35066	0.519575	-2.59954	0.00933484	0.0492935
LOC107986876	92.5661	-1.00053	0.385052	-2.59842	0.00936535	0.0494367
MIR6720	23.6406	-1.28613	0.495146	-2.59747	0.00939128	0.0495019
DDX11-AS1	6.48351	-2.26509	0.872333	-2.59658	0.00941557	0.0495941
C7orf25	36.7516	1.0818	0.41688	2.595	0.00945907	0.0498052
PPIL4	89.0149	1.41121	0.544083	2.59373	0.00949407	0.0499355
EXOC3-AS1	9.46797	-1.9293	0.74464	-2.59091	0.00957223	0.0502198
CHRDL2	2.87522	-5.37817	2.07613	-2.59048	0.00958432	0.0502471
PPP6C	106.105	1.16309	0.44898	2.59051	0.00958327	0.0502471
TYW3	45.1231	1.23422	0.476589	2.5897	0.00960608	0.050325
SNAP23	62.917	1.09606	0.423369	2.5889	0.00962819	0.0503865
ECHDC3	21.8176	1.32523	0.51199	2.58839	0.0096427	0.0504443
ZNF33B	53.5364	1.07693	0.416122	2.588	0.00965347	0.0504826
CMTM6	160.75	1.13142	0.437218	2.58776	0.00966019	0.0504996
SCFD1	52.4278	1.48031	0.57208	2.5876	0.00966474	0.0505053
SLC7A10	2.89738	-4.42081	1.70909	-2.58665	0.00969142	0.0506084
MOSPD1	17.3842	1.744	0.674922	2.584	0.00976618	0.0509077
ZNF37A	56.4771	1.12029	0.433575	2.58385	0.0097705	0.050912
N4BP2L2	54.4151	1.56911	0.607539	2.58273	0.00980213	0.0510403
TNFSF8	5.29486	3.54763	1.37432	2.58138	0.00984059	0.051204
SLC22A15	33.9908	1.53281	0.59397	2.58062	0.00986233	0.0512989
KLHL29	35.6458	1.03861	0.402617	2.57964	0.00989042	0.0514155
PODXL2	10.3793	-1.95695	0.759389	-2.577	0.00996611	0.0517417
RSBN1	39.9415	1.05611	0.409815	2.57705	0.00996476	0.0517417
PANK3	93.2492	1.04977	0.408252	2.57138	0.0101294	0.0524262
FBXL22	33.3931	-1.38544	0.539046	-2.57018	0.0101646	0.0525385
DNPH1	80.1079	-1.05182	0.409426	-2.56902	0.0101988	0.0526918
ABITRAM	63.6306	1.15772	0.450794	2.56818	0.0102235	0.0528011
THAP9-AS1	47.7628	1.16782	0.454843	2.56752	0.010243	0.052864
C1QTNF7-AS1	11.8398	-1.59389	0.621168	-2.56597	0.0102889	0.0530395
TGFB2-AS1	8.51093	-2.17687	0.849299	-2.56313	0.0103732	0.0533662
DAGLA	5.31854	-2.68219	1.04689	-2.56207	0.0104051	0.0534927
RBMXL1	38.8244	1.38155	0.539412	2.56121	0.0104307	0.0535866
ZNF483	36.5727	1.07198	0.418586	2.56096	0.0104384	0.0536072
PPIP5K2	36.4792	1.28733	0.502762	2.56051	0.0104518	0.0536572
MAN1A2	149.572	1.05742	0.413189	2.55917	0.0104923	0.0538269
CFAP44-AS1	18.0937	-1.60942	0.628975	-2.5588	0.0105033	0.0538456
ANGPT4	16.1544	1.59092	0.622873	2.55416	0.0106443	0.0544464
APC	47.6659	1.5686	0.614114	2.55424	0.0106419	0.0544464
SP7	3.57537	-3.78041	1.48052	-2.55343	0.0106669	0.0545116
KLF11	13.0071	1.66479	0.65224	2.55242	0.0106977	0.0545738
SACS	38.9714	1.69104	0.662528	2.5524	0.0106982	0.0545738
CEP350	82.3917	1.07734	0.422246	2.55145	0.0107275	0.0546874
ZNF12	56.6773	1.0441	0.409297	2.55095	0.010743	0.0547474
RYR2	10.3784	-1.92337	0.754168	-2.55032	0.0107624	0.0548268
SLC6A11	41.5617	-1.19551	0.469016	-2.54898	0.0108039	0.0549615
LOC107986192	23.6108	1.371	0.537984	2.5484	0.0108219	0.055015
CDHR5	16.5045	-1.45815	0.572691	-2.54614	0.0108922	0.0553337
ZNF204P	11.0905	1.79946	0.707039	2.54507	0.0109257	0.0554651
SLC4A7	56.1296	1.13571	0.44642	2.54404	0.0109577	0.0555402
SPDYE21	67.8385	-1.07809	0.42378	-2.54399	0.0109595	0.0555402
BCAS2	81.4063	1.01201	0.398043	2.54246	0.0110074	0.0557248
CHST15	47.7995	1.36564	0.537476	2.54085	0.0110585	0.0558659
H4C12	9.71255	-2.31434	0.910897	-2.54073	0.0110621	0.0558659
ZNF271P	19.0652	1.55238	0.610986	2.54077	0.0110608	0.0558659
EXPH5	39.1714	1.15968	0.456544	2.54012	0.0110815	0.0559328
LOC403312	24.8959	-1.23914	0.487885	-2.53983	0.0110907	0.0559328
THUMPD2	19.5998	1.71598	0.675659	2.53971	0.0110945	0.0559328
POC1A	39.7495	-1.00929	0.397508	-2.53903	0.0111159	0.0560215
IPP	45.5295	1.09487	0.431259	2.53878	0.0111241	0.0560431
APOM	14.2477	3.0797	1.21317	2.53855	0.0111312	0.056047
MFAP3L	7.90351	2.39752	0.944458	2.53851	0.0111325	0.056047
TMEM8B	11.7793	-1.61022	0.634379	-2.53826	0.0111406	0.0560682
PIPOX	3.43165	-3.70523	1.46074	-2.53654	0.0111954	0.0562662
TEDC1	28.6691	-1.29704	0.511586	-2.53533	0.0112343	0.0563931
PIK3C3	53.7267	1.13849	0.4493	2.53392	0.0112796	0.0565724
ZNF564	19.671	1.39417	0.550375	2.53312	0.0113051	0.0566614
CROT	9.36624	1.96027	0.77443	2.53124	0.011366	0.0568493
CAPZA1	224.39	2.41311	0.953871	2.52981	0.0114124	0.0569645
OBSCN	111.063	-1.02772	0.406211	-2.53002	0.0114056	0.0569645
HM13-AS1	32.7218	-1.01489	0.401212	-2.52955	0.0114208	0.0569673
TULP1	16.7437	-1.65533	0.654601	-2.52876	0.0114467	0.0570578
RIF1	131.82	1.21119	0.479362	2.52668	0.0115147	0.0573182
LIPG	23.6452	1.3054	0.516957	2.52517	0.0115644	0.0575221
MIA2	134.801	1.03488	0.410414	2.52154	0.0116842	0.0580233
LINC02075	4.75674	3.37829	1.34	2.52111	0.0116986	0.058055
ANGPTL4	27.7922	-1.17013	0.464355	-2.51991	0.0117384	0.058193
CMTR2	27.8105	1.50396	0.597015	2.51912	0.0117647	0.0582716
LINC01703	3.94572	-3.28461	1.30378	-2.5193	0.0117588	0.0582716
MAB21L4	4.802	-3.09765	1.22974	-2.51894	0.0117708	0.0582747
ARMT1	26.58	1.62122	0.643782	2.51828	0.0117931	0.0583452
PATJ	179.859	1.02644	0.407761	2.51726	0.0118272	0.0584743
VAMP3	70.1657	1.34795	0.535466	2.51735	0.0118243	0.0584743
ABLIM3	35.2042	1.22363	0.486259	2.51641	0.0118557	0.0585757
FAM166B	12.4914	1.74577	0.693903	2.51587	0.0118739	0.0586456
TMEM35B	8.20902	2.24805	0.894933	2.51198	0.0120058	0.059057
ATL3	131.843	1.12931	0.449608	2.51176	0.0120131	0.0590605
HSD17B7	12.939	1.65435	0.658887	2.51083	0.0120448	0.0591495
SEMA4C	31.3372	-1.05353	0.41991	-2.50893	0.0121096	0.0593862
ZC4H2	9.38169	1.96829	0.784745	2.50819	0.012135	0.059452
CSRP2	24.413	1.25522	0.500474	2.50806	0.0121398	0.0594555
BAZ2B	73.7804	1.04538	0.417001	2.5069	0.0121794	0.0595698
SYT16	12.324	1.78937	0.713897	2.50649	0.0121938	0.05962
SUGCT	10.2835	1.99005	0.793999	2.50636	0.012198	0.0596208
BNIPL	12.744	-1.65222	0.660533	-2.50134	0.0123723	0.0602506
MMP1	5.91741	2.62989	1.05136	2.50141	0.0123699	0.0602506
NKPD1	18.2624	-1.44407	0.577544	-2.50036	0.0124066	0.0603817
ZFP91	136.967	1.00639	0.402519	2.50022	0.0124117	0.0603817
RNMT	48.3339	1.26296	0.505455	2.49866	0.0124663	0.0605666
MALT1	47.5733	1.1784	0.47176	2.49788	0.012494	0.0606809
IMPACT	46.1605	1.14485	0.45882	2.4952	0.0125884	0.061038
RAB2A	46.7993	1.00005	0.400773	2.49529	0.0125854	0.061038
DSPP	4.75223	3.38346	1.35605	2.49509	0.0125926	0.0610381
KIF21B	29.3911	-1.17429	0.470714	-2.4947	0.0126063	0.0610482
LOC107984282	7.64522	-2.21841	0.889256	-2.49467	0.0126073	0.0610482
LARGE2	11.452	-1.72897	0.693522	-2.49302	0.0126661	0.0612922
CA2	30.9093	-1.10324	0.4427	-2.49206	0.0127004	0.0613764
HS3ST1	8.80482	2.14408	0.86062	2.49132	0.0127268	0.0614435
INSL4	7.3313	-2.34702	0.942451	-2.49034	0.0127622	0.0615532
FASTKD3	24.5156	1.14471	0.45973	2.48996	0.0127758	0.0615781
KCTD4	14.4816	-1.80762	0.726031	-2.48972	0.0127842	0.0615982
SYT1	8.63119	2.14594	0.861986	2.48953	0.0127913	0.0616121
DESI2	95.1974	1.08551	0.436057	2.48937	0.0127969	0.0616184
LIPA	75.0232	1.19149	0.478791	2.48853	0.0128272	0.0617207
MFAP3	26.9027	1.1516	0.462965	2.48745	0.0128663	0.0618508
MAP4K3	40.3559	1.30652	0.525291	2.48724	0.012874	0.0618672
IPO11	35.5724	1.09992	0.442415	2.48618	0.0129123	0.0620311
PKD2	45.0826	1.08325	0.435995	2.48455	0.0129714	0.0622327
ZIK1	15.279	-1.43145	0.576213	-2.48425	0.0129825	0.0622453
MICOS10	28.6386	1.13258	0.456002	2.48371	0.0130023	0.0622786
SACM1L	38.3204	1.06653	0.429383	2.48387	0.0129963	0.0622786
FGD4	25.0967	1.48772	0.599352	2.48222	0.0130567	0.0624983
GXYLT1	20.0889	1.31962	0.532026	2.48037	0.0131244	0.06278
MESP1	10.3233	-1.78277	0.718783	-2.48026	0.0131285	0.06278
ATG5	41.2908	1.45114	0.585352	2.47909	0.0131718	0.0629038
HSFX4	26.4449	-1.14999	0.463878	-2.47909	0.013172	0.0629038
INCA1	31.0983	-1.20889	0.487656	-2.47898	0.0131759	0.0629038
ZBTB37	34.3622	1.00349	0.404771	2.47916	0.0131694	0.0629038
KRIT1	46.114	1.17821	0.475457	2.47805	0.0132102	0.0630466
NYAP1	5.792	-2.29608	0.926705	-2.47769	0.0132238	0.0630908
ZNF724	9.6322	2.53994	1.02529	2.47728	0.0132387	0.0631412
WDR19	24.2674	1.39817	0.564687	2.47601	0.0132861	0.0633054
KRBOX4	13.491	1.64318	0.663875	2.47513	0.0133187	0.0634398
ATP11A-AS1	11.3493	-1.58262	0.640081	-2.47253	0.0134159	0.0638403
PKD1P3-NPIPA1	6.65722	-2.11907	0.857027	-2.47258	0.0134142	0.0638403
FLJ46906	30.9802	-1.21441	0.491204	-2.4723	0.0134245	0.0638607
MTERF1	11.0739	1.79613	0.727234	2.46981	0.0135186	0.064243
NGEF	8.05575	-2.00577	0.812173	-2.46963	0.0135251	0.064243
PGLYRP1	7.78931	-1.96944	0.797772	-2.46867	0.0135616	0.0643656
OVOL3	29.0047	-1.57686	0.638848	-2.46828	0.0135763	0.0644146
FOXJ1	15.0737	-1.50374	0.609255	-2.46816	0.0135811	0.0644162
CTR9	120.793	1.1469	0.464744	2.46781	0.0135943	0.0644582
DRAM2	34.241	1.14107	0.46249	2.46723	0.0136161	0.0645196
NAP1L4	31.614	1.30042	0.527063	2.46729	0.013614	0.0645196
GPCPD1	41.6352	1.09182	0.44281	2.46567	0.0136758	0.0646895
MPZL3	9.1825	1.88509	0.76456	2.46559	0.0136786	0.0646895
BACE1-AS	92.7767	-1.0382	0.421154	-2.46512	0.0136968	0.0647335
JKAMP	23.1064	1.42304	0.577455	2.46432	0.0137272	0.0648353
MELTF	22.8911	-1.33991	0.54379	-2.46402	0.0137387	0.0648687
PKD1L3	13.2185	-1.7825	0.723535	-2.4636	0.0137551	0.0648712
PLAC8	32.9662	1.17687	0.477678	2.46374	0.0137496	0.0648712
SPOPL	29.638	1.32984	0.539808	2.46355	0.0137571	0.0648712
KCNH2	17.5328	-1.52164	0.617918	-2.46253	0.0137961	0.0650134
AP3B2	24.7685	-1.12209	0.455991	-2.46078	0.0138636	0.0652893
CCDC114	6.79441	-2.51981	1.0246	-2.45931	0.0139204	0.0654721
NMD3	121.383	1.10331	0.448677	2.45903	0.0139312	0.0655018
ATG2B	54.1052	1.15639	0.470611	2.4572	0.0140025	0.0657946
[truncated: 521 more rows]
